# Supplementary material for: Crystal structure of (±)-(5SR,6SR)-6-ethenyl-1-[(RS)-1-phenyl­eth­oxy]-1-aza­spiro­[4.5]decan-2-one
Source: Acta Crystallogr E Crystallogr Commun. 2015 Nov 25;71(Pt 12):1528–30. doi: 10.1107/S2056989015021209 (PMC4719830; doi:10.1107/S2056989015021209)
Supplement: Supplementary file 1 [file e-71-01528-sup1.cif]

##############################################################################
#                                                                            #
# This CIF contains the data in a paper accepted for publication in          #
# Acta Crystallographica Section E. It conforms to the requirements of       #
# Notes for Authors for Acta Crystallographica Section E, and has been       #
# peer reviewed under the auspices of the IUCr Commission on Journals.       #
#                                                                            #
# Full details of the Crystallographic Information File format               #
# are given in the paper "The Crystallographic Information File (CIF):       #
# a New Standard Archive File for Crystallography" by S. R. Hall, F. H.      #
# Allen and I. D. Brown [Acta Cryst. (1991), A47, 655-685].                  #
#                                                                            #
# The current version of the core CIF dictionary is obtainable from          #
# ftp://ftp.iucr.org/pub/cif_core.dic.                                       #
#                                                                            #
# Software is freely available for graphical display of the structure(s)     #
# in this CIF. For information consult the CIF software page                 #
# http://www.iucr.org/resources/cif/software.                                #
#                                                                            #
# This file may be used for bona fide research purposes within the           #
# scientific community so long as proper attribution is given to the journal # 
# article from which it was obtained.                                        #
#                                                                            #
##############################################################################
data_global
_audit_creation_method     'APEX2 v2014.5-0'
_journal_data_validation_number     ?
_journal_date_recd_electronic     2015-10-28
_journal_date_accepted     2015-11-09
_journal_name_full     'Acta Crystallographica, Section E'
_journal_year     2015
_journal_volume     71
_journal_issue     12
_journal_page_first     1528
_journal_page_last     1530
_journal_paper_category     GO
_journal_paper_doi     10.1107/S2056989015021209
_journal_coeditor_code     IS5431
_publ_contact_author_name     'Oishi, Takeshi'
_publ_contact_author_address
;
School of Medicine,
Keio University,
Hiyoshi 4-1-1, Kohoku-ku,
Yokohama 223-8521,
Japan
;
_publ_contact_author_email     oec@keio.jp
_publ_contact_author_fax     '(81) 45 566 1311'
_publ_contact_author_phone     '(81) 45 566 1311'
_publ_section_title
;\
Crystal structure of
(+-)-(5<i>SR</i>,6<i>SR</i>)-6-ethenyl-1-[(<i>RS</i>)-1-phenylethoxy]-1-\
azaspiro[4.5]decan-2-one
;
loop_
    _publ_author_name
    _publ_author_address
    'Oishi, Takeshi'
;
School of Medicine,
Keio University,
Hiyoshi 4-1-1, Kohoku-ku,
Yokohama 223-8521,
Japan
;
    'Yamamoto, Shio'
;
Department of Applied Chemistry,
Faculty of Science and Technology,
Keio University,
Hiyoshi 3-14-1, Kohoku-ku,
Yokohama 223-8522,
Japan
;
    'Yokoyama, Takashi'
;
Department of Applied Chemistry,
Faculty of Science and Technology,
Keio University,
Hiyoshi 3-14-1, Kohoku-ku,
Yokohama 223-8522,
Japan
;
    'Kobayashi, Akihiro'
;
Department of Applied Chemistry,
Faculty of Science and Technology,
Keio University,
Hiyoshi 3-14-1, Kohoku-ku,
Yokohama 223-8522,
Japan
;
    'Sato, Takaaki'
;
Department of Applied Chemistry,
Faculty of Science and Technology,
Keio University,
Hiyoshi 3-14-1, Kohoku-ku,
Yokohama 223-8522,
Japan
;
    'Chida, Noritaka'
;
Department of Applied Chemistry,
Faculty of Science and Technology,
Keio University,
Hiyoshi 3-14-1, Kohoku-ku,
Yokohama 223-8522,
Japan
;
_publ_section_synopsis
;
In the title compound, the pyrrolidine and cyclohexane rings  exhibit envelope
and  chair conformations, respectively. In the crystal,  C---H...O
interactions connect the molecules into tape structures.
;
data_I
_database_code_depnum_ccdc_archive     'CCDC 1435676'
_chemical_name_systematic
;\
(+-)-(5<i>SR</i>,6<i>SR</i>)-6-Ethenyl-1-[(<i>RS</i>)-1-phenylethoxy]-1-\
azaspiro[4.5]decan-2-one
;
_chemical_name_common     ?
_chemical_formula_moiety     'C19 H25 N O2'
_chemical_formula_sum     'C19 H25 N O2'
_chemical_formula_iupac     'C19 H25 N O2'
_chemical_formula_weight     299.41
_chemical_melting_point     357.8
_space_group_crystal_system     triclinic
_space_group_name_H-M_alt     'P -1'
_space_group_name_Hall     '-P 1'
loop_
    _space_group_symop_operation_xyz
    'x, y, z'
    '-x, -y, -z'
_cell_length_a     8.9032(5)
_cell_length_b     9.6307(5)
_cell_length_c     11.3401(6)
_cell_angle_alpha     93.306(2)
_cell_angle_beta     108.710(2)
_cell_angle_gamma     114.929(2)
_cell_volume     813.83(8)
_cell_formula_units_Z     2
_cell_measurement_reflns_used     5086
_cell_measurement_theta_min     2.6639
_cell_measurement_theta_max     25.0619
_cell_measurement_temperature     90.0
_exptl_crystal_description     plate
_exptl_crystal_colour     colorless
_exptl_crystal_size_max     0.290
_exptl_crystal_size_mid     0.240
_exptl_crystal_size_min     0.200
_exptl_crystal_density_diffrn     1.222
_exptl_crystal_density_meas     ?
_exptl_crystal_density_method     'not measured'
_exptl_crystal_F_000     324
_exptl_absorpt_coefficient_mu     0.078
_exptl_absorpt_correction_type     multi-scan
_exptl_absorpt_process_details
;
(<i>SADABS</i>; Bruker, 2014)
;
_exptl_absorpt_correction_T_min     0.98
_exptl_absorpt_correction_T_max     0.98
_exptl_special_details
;
IR (film): 2933, 2859, 1708, 1451, 1047, 916, 700 cm^-1^; ^1^H NMR (500 MHz,
CDCl~3~): <i>\d</i> (p.p.m.) 7.41--7.38 (m, 2H; H18 & H22), 7.37--7.28 (m, 3H;
H19--21), 5.66 (ddd, <i>J</i> = 17.5, 10.6, 6.9 Hz, 1H; H11), 5.27 (q,
<i>J</i> = 6.6 Hz, 1H; H15), 5.15 (ddd, <i>J</i> = 17.5, 1.7, 1.4 Hz, 1H;
H12A), 5.09 (ddd, <i>J</i> = 10.6, 1.7, 1.2 Hz, 1H; H12B), 2.46 (ddddd,
<i>J</i> = 11.5, 6.9, 4.0, 1.4, 1.2 Hz, 1H; H10), 2.24 (ddd, <i>J</i> = 17.5,
10.9, 3.7 Hz, 1H; H3B), 2.17 (ddd, <i>J</i> = 17.5, 10.3, 7.8 Hz, 1H; H3A),
1.98 (ddd, <i>J</i> = 14.0, 10.3, 3.7 Hz, 1H; H4A), 1.72--1.68 (m, 1H; H9B),
1.66 (d, <i>J</i> = 6.6 Hz, 3H; H16ABC), 1.63--1.57 (m, 1H; H7B), 1.49--1.41
(m, 2H; H4B & H8B), 1.31--1.20 (m, 2H; H6A & H9A), 1.17--1.01 (m, 2H; H7A &
H8A), 0.90--0.82 (m, 1H; H6B). ^13^C NMR (125 MHz, CDCl~3~): <i>\d</i>
(p.p.m.) 172.8 (C; C2), 141.5 (C; C17), 137.6 (CH; C11), 128.4 (CH; C20),
128.3 (CH; C19 & C21), 127.7 (CH; C18 & C22), 117.8 (CH~2~; C12), 83.2 (CH;
C15), 66.7 (C; C5), 44.6 (CH; C10), 37.6 (CH~2~; C6), 27.7 (CH~2~; C9), 27.3
(CH~2~; C3), 25.0 (CH~2~; C7), 22.8 (CH~2~; C8), 22.6 (CH~2~; C4), 21.2
(CH~3~; C16).
;
_diffrn_ambient_temperature     90.0
_diffrn_radiation_type     MoK\a
_diffrn_radiation_wavelength     0.71073
_diffrn_radiation_monochromator     'multilayered confocal mirror'
_diffrn_measurement_device_type     'Bruker D8 Venture'
_diffrn_measurement_method     '\f and \w scans'
_diffrn_detector_area_resol_mean     10.4167
_diffrn_reflns_number     14217
_diffrn_reflns_av_R_equivalents     0.0279
_diffrn_reflns_av_sigmaI/netI     ?
_diffrn_reflns_theta_min     2.39
_diffrn_reflns_theta_max     25.02
_diffrn_reflns_theta_full     25.02
_diffrn_measured_fraction_theta_max     0.993
_diffrn_measured_fraction_theta_full     0.993
_diffrn_reflns_limit_h_min     -10
_diffrn_reflns_limit_h_max     10
_diffrn_reflns_limit_k_min     -11
_diffrn_reflns_limit_k_max     11
_diffrn_reflns_limit_l_min     -13
_diffrn_reflns_limit_l_max     13
_diffrn_standards_number     0
_diffrn_standards_interval_count     ?
_diffrn_standards_decay_%     ?
_refine_special_details
;
Refinement of <i>F</i>^2^ against ALL reflections. The weighted <i>R</i>-factor
<i>wR</i> and goodness of fit <i>S</i> are based on <i>F</i>^2^, conventional
<i>R</i>-factors <i>R</i> are based on <i>F</i>, with <i>F</i> set to zero for
negative <i>F</i>^2^. The threshold expression of <i>F</i>^2^ >
2<i>\s</i>(<i>F</i>^2^) is used only for calculating <i>R</i>-factors(gt)
<i>etc.</i> and is not relevant to the choice of reflections for refinement.
<i>R</i>-factors based on <i>F</i>^2^ are statistically about twice as large
as those based on <i>F</i>, and <i>R</i>-factors based on ALL data will be
even larger.
Problematic one reflection with
|<i>I</i>(obs)-<i>I</i>(calc)|/<i>\s</i>W(<i>I</i>) greater than 10 (5 4 0)
has been omitted in the final refinement.
;
_reflns_number_total     2861
_reflns_number_gt     2304
_reflns_threshold_expression     'I > 2\s(I)'
_refine_ls_structure_factor_coef     Fsqd
_refine_ls_matrix_type     full
_refine_ls_R_factor_all     0.0484
_refine_ls_R_factor_gt     0.0340
_refine_ls_wR_factor_gt     0.0756
_refine_ls_wR_factor_ref     0.0828
_refine_ls_goodness_of_fit_ref     1.063
_refine_ls_restrained_S_all     1.063
_refine_ls_number_reflns     2861
_refine_ls_number_parameters     200
_refine_ls_number_restraints     0
_refine_ls_number_constraints     ?
_refine_ls_hydrogen_treatment     constr
_refine_ls_weighting_scheme     calc
_refine_ls_weighting_details
              'w=1/[\s^2^(Fo^2^)+(0.0345P)^2^+0.2546P] where P=(Fo^2^+2Fc^2^)/3'
_atom_sites_solution_hydrogens     geom
_atom_sites_solution_primary     direct
_atom_sites_solution_secondary     difmap
_refine_ls_shift/su_max     0.003
_refine_ls_shift/su_mean     0.000
_refine_diff_density_max     0.230
_refine_diff_density_min     -0.207
_refine_ls_extinction_method     none
_refine_ls_extinction_coef     ?
loop_
    _atom_type_symbol
    _atom_type_description
    _atom_type_scat_dispersion_real
    _atom_type_scat_dispersion_imag
    _atom_type_scat_source
    C C 0.0033 0.0016 'International Tables Vol C Tables 4.2.6.8 and 6.1.1.4'
    H H 0.0000 0.0000 'International Tables Vol C Tables 4.2.6.8 and 6.1.1.4'
    N N 0.0061 0.0033 'International Tables Vol C Tables 4.2.6.8 and 6.1.1.4'
    O O 0.0106 0.0060 'International Tables Vol C Tables 4.2.6.8 and 6.1.1.4'
_computing_data_collection
;
<i>APEX2</i> (Bruker, 2014)
;
_computing_cell_refinement
;
<i>SAINT</i> (Bruker, 2014)
;
_computing_data_reduction
;
<i>SAINT</i> (Bruker, 2014)
;
_computing_structure_solution
;
<i>SHELXS2013</i> (Sheldrick, 2008)
;
_computing_structure_refinement
;
<i>SHELXL2014</i> (Sheldrick, 2015)
;
_computing_molecular_graphics
;
<i>Mercury</i> (Macrae <i>et al.</i>, 2006)
;
_computing_publication_material
;
<i>publCIF</i> (Westrip, 2010) and <i>PLATON</i> (Spek, 2009)
;
loop_
    _atom_site_type_symbol
    _atom_site_label
    _atom_site_fract_x
    _atom_site_fract_y
    _atom_site_fract_z
    _atom_site_U_iso_or_equiv
    _atom_site_adp_type
    _atom_site_calc_flag
    _atom_site_occupancy
    _atom_site_disorder_assembly
    _atom_site_disorder_group
    N N1 0.38594(14) 0.18774(12) 0.71854(10) 0.0150(3) Uani d 1 . .
    C C2 0.27948(18) 0.23274(15) 0.63314(13) 0.0181(3) Uani d 1 . .
    C C3 0.35545(19) 0.27324(18) 0.53172(13) 0.0239(3) Uani d 1 . .
    H H3A 0.3831 0.3823 0.5236 0.029 Uiso calc 1 . .
    H H3B 0.2694 0.2009 0.448 0.029 Uiso calc 1 . .
    C C4 0.52667(18) 0.25541(17) 0.57599(12) 0.0204(3) Uani d 1 . .
    H H4A 0.6283 0.3505 0.5734 0.024 Uiso calc 1 . .
    H H4B 0.5107 0.1636 0.5197 0.024 Uiso calc 1 . .
    C C5 0.56353(17) 0.23207(15) 0.71449(12) 0.0161(3) Uani d 1 . .
    C C6 0.61336(18) 0.09955(16) 0.73662(13) 0.0187(3) Uani d 1 . .
    H H6A 0.6112 0.0754 0.8199 0.022 Uiso calc 1 . .
    H H6B 0.5232 0.0039 0.6691 0.022 Uiso calc 1 . .
    C C7 0.79862(18) 0.14278(17) 0.73554(14) 0.0224(3) Uani d 1 . .
    H H7A 0.7978 0.157 0.6496 0.027 Uiso calc 1 . .
    H H7B 0.8281 0.056 0.7539 0.027 Uiso calc 1 . .
    C C8 0.94114(18) 0.29350(17) 0.83460(14) 0.0239(3) Uani d 1 . .
    H H8A 0.9525 0.2752 0.9213 0.029 Uiso calc 1 . .
    H H8B 1.0582 0.3232 0.8274 0.029 Uiso calc 1 . .
    C C9 0.89331(18) 0.42710(16) 0.81564(13) 0.0207(3) Uani d 1 . .
    H H9A 0.8956 0.4533 0.7329 0.025 Uiso calc 1 . .
    H H9B 0.9842 0.5214 0.8842 0.025 Uiso calc 1 . .
    C C10 0.70790(17) 0.38388(15) 0.81750(13) 0.0169(3) Uani d 1 . .
    H H10 0.7115 0.358 0.9022 0.02 Uiso calc 1 . .
    C C11 0.65709(18) 0.51421(16) 0.80790(12) 0.0197(3) Uani d 1 . .
    H H11 0.5532 0.4978 0.824 0.024 Uiso calc 1 . .
    C C12 0.7417(2) 0.64903(16) 0.77944(13) 0.0250(3) Uani d 1 . .
    H H12A 0.8464 0.6713 0.7625 0.03 Uiso calc 1 . .
    H H12B 0.6981 0.7239 0.7759 0.03 Uiso calc 1 . .
    O O13 0.14599(13) 0.23609(11) 0.63826(9) 0.0236(2) Uani d 1 . .
    O O14 0.36946(11) 0.17339(10) 0.83675(8) 0.0157(2) Uani d 1 . .
    C C15 0.20748(17) 0.02915(15) 0.82165(12) 0.0162(3) Uani d 1 . .
    H H15 0.1019 0.0301 0.7556 0.019 Uiso calc 1 . .
    C C16 0.19176(19) 0.04574(16) 0.94965(13) 0.0205(3) Uani d 1 . .
    H H16A 0.3004 0.0563 1.0167 0.031 Uiso calc 1 . .
    H H16B 0.0876 -0.0475 0.949 0.031 Uiso calc 1 . .
    H H16C 0.1771 0.1393 0.9664 0.031 Uiso calc 1 . .
    C C17 0.22033(17) -0.11480(15) 0.77798(12) 0.0161(3) Uani d 1 . .
    C C18 0.14415(17) -0.18306(16) 0.64821(13) 0.0193(3) Uani d 1 . .
    H H18 0.0813 -0.1409 0.5897 0.023 Uiso calc 1 . .
    C C19 0.15846(19) -0.31154(16) 0.60300(14) 0.0236(3) Uani d 1 . .
    H H19 0.1063 -0.3567 0.514 0.028 Uiso calc 1 . .
    C C20 0.24866(19) -0.37425(16) 0.68731(14) 0.0257(3) Uani d 1 . .
    H H20 0.2588 -0.4624 0.6564 0.031 Uiso calc 1 . .
    C C21 0.32436(19) -0.30816(16) 0.81723(14) 0.0228(3) Uani d 1 . .
    H H21 0.3859 -0.3515 0.8755 0.027 Uiso calc 1 . .
    C C22 0.31044(17) -0.17913(15) 0.86219(13) 0.0178(3) Uani d 1 . .
    H H22 0.3628 -0.1342 0.9513 0.021 Uiso calc 1 . .
loop_
    _atom_site_aniso_label
    _atom_site_aniso_U_11
    _atom_site_aniso_U_22
    _atom_site_aniso_U_33
    _atom_site_aniso_U_12
    _atom_site_aniso_U_13
    _atom_site_aniso_U_23
    N1 0.0159(6) 0.0195(6) 0.0124(6) 0.0089(5) 0.0073(4) 0.0061(5)
    C2 0.0188(7) 0.0155(7) 0.0185(7) 0.0079(6) 0.0056(6) 0.0034(6)
    C3 0.0249(8) 0.0299(8) 0.0180(7) 0.0131(7) 0.0086(6) 0.0095(6)
    C4 0.0212(7) 0.0236(8) 0.0171(7) 0.0096(6) 0.0093(6) 0.0045(6)
    C5 0.0139(7) 0.0186(7) 0.0176(7) 0.0070(6) 0.0087(6) 0.0044(6)
    C6 0.0176(7) 0.0172(7) 0.0221(7) 0.0081(6) 0.0089(6) 0.0033(6)
    C7 0.0213(8) 0.0246(8) 0.0281(8) 0.0137(7) 0.0133(6) 0.0073(6)
    C8 0.0169(7) 0.0295(8) 0.0286(8) 0.0117(7) 0.0111(6) 0.0086(7)
    C9 0.0169(7) 0.0222(8) 0.0204(7) 0.0065(6) 0.0075(6) 0.0043(6)
    C10 0.0176(7) 0.0178(7) 0.0160(7) 0.0077(6) 0.0078(6) 0.0050(6)
    C11 0.0187(7) 0.0203(8) 0.0187(7) 0.0082(6) 0.0071(6) 0.0019(6)
    C12 0.0284(8) 0.0212(8) 0.0251(8) 0.0113(7) 0.0103(6) 0.0050(6)
    O13 0.0204(5) 0.0311(6) 0.0255(5) 0.0165(5) 0.0092(4) 0.0106(5)
    O14 0.0160(5) 0.0175(5) 0.0138(5) 0.0060(4) 0.0080(4) 0.0046(4)
    C15 0.0112(7) 0.0171(7) 0.0199(7) 0.0053(6) 0.0070(5) 0.0055(6)
    C16 0.0215(7) 0.0217(7) 0.0244(8) 0.0116(6) 0.0136(6) 0.0074(6)
    C17 0.0107(6) 0.0164(7) 0.0199(7) 0.0034(6) 0.0082(6) 0.0058(6)
    C18 0.0133(7) 0.0198(7) 0.0199(7) 0.0034(6) 0.0062(6) 0.0050(6)
    C19 0.0217(8) 0.0185(7) 0.0229(8) 0.0018(6) 0.0105(6) -0.0006(6)
    C20 0.0262(8) 0.0161(7) 0.0362(9) 0.0073(7) 0.0177(7) 0.0024(7)
    C21 0.0203(7) 0.0195(8) 0.0322(9) 0.0100(6) 0.0125(6) 0.0098(6)
    C22 0.0145(7) 0.0180(7) 0.0192(7) 0.0051(6) 0.0076(6) 0.0050(6)
_geom_special_details
;
All e.s.d.'s (except the e.s.d. in the dihedral angle between two l.s. planes)
are estimated using the full covariance matrix. The cell e.s.d.'s are taken
into account individually in the estimation of e.s.d.'s in distances, angles
and torsion angles; correlations between e.s.d.'s in cell parameters are only
used when they are defined by crystal symmetry. An approximate (isotropic)
treatment of cell e.s.d.'s is used for estimating e.s.d.'s involving l.s.
planes.
;
loop_
    _geom_bond_atom_site_label_1
    _geom_bond_atom_site_label_2
    _geom_bond_site_symmetry_2
    _geom_bond_distance
    _geom_bond_publ_flag
    N1 C2 . 1.3528(17) ?
    N1 O14 . 1.4028(13) ?
    N1 C5 . 1.4712(16) ?
    C2 O13 . 1.2220(16) ?
    C2 C3 . 1.5035(19) ?
    C3 C4 . 1.5313(19) ?
    C3 H3A . 0.99 ?
    C3 H3B . 0.99 ?
    C4 C5 . 1.5483(18) ?
    C4 H4A . 0.99 ?
    C4 H4B . 0.99 ?
    C5 C6 . 1.5269(18) ?
    C5 C10 . 1.5524(18) ?
    C6 C7 . 1.5260(18) ?
    C6 H6A . 0.99 ?
    C6 H6B . 0.99 ?
    C7 C8 . 1.524(2) ?
    C7 H7A . 0.99 ?
    C7 H7B . 0.99 ?
    C8 C9 . 1.5225(19) ?
    C8 H8A . 0.99 ?
    C8 H8B . 0.99 ?
    C9 C10 . 1.5305(18) ?
    C9 H9A . 0.99 ?
    C9 H9B . 0.99 ?
    C10 C11 . 1.5015(18) ?
    C10 H10 . 1.0 ?
    C11 C12 . 1.3182(19) ?
    C11 H11 . 0.95 ?
    C12 H12A . 0.95 ?
    C12 H12B . 0.95 ?
    O14 C15 . 1.4711(15) ?
    C15 C17 . 1.5070(18) ?
    C15 C16 . 1.5082(18) ?
    C15 H15 . 1.0 ?
    C16 H16A . 0.98 ?
    C16 H16B . 0.98 ?
    C16 H16C . 0.98 ?
    C17 C18 . 1.3893(19) ?
    C17 C22 . 1.3911(18) ?
    C18 C19 . 1.383(2) ?
    C18 H18 . 0.95 ?
    C19 C20 . 1.381(2) ?
    C19 H19 . 0.95 ?
    C20 C21 . 1.387(2) ?
    C20 H20 . 0.95 ?
    C21 C22 . 1.3845(19) ?
    C21 H21 . 0.95 ?
    C22 H22 . 0.95 ?
loop_
    _geom_angle_atom_site_label_1
    _geom_angle_atom_site_label_2
    _geom_angle_atom_site_label_3
    _geom_angle_site_symmetry_1
    _geom_angle_site_symmetry_3
    _geom_angle
    _geom_angle_publ_flag
    C2 N1 O14 . . 119.24(10) ?
    C2 N1 C5 . . 116.41(10) ?
    O14 N1 C5 . . 117.39(9) ?
    O13 C2 N1 . . 125.63(12) ?
    O13 C2 C3 . . 127.65(12) ?
    N1 C2 C3 . . 106.72(11) ?
    C2 C3 C4 . . 105.52(11) ?
    C2 C3 H3A . . 110.6 ?
    C4 C3 H3A . . 110.6 ?
    C2 C3 H3B . . 110.6 ?
    C4 C3 H3B . . 110.6 ?
    H3A C3 H3B . . 108.8 ?
    C3 C4 C5 . . 107.09(10) ?
    C3 C4 H4A . . 110.3 ?
    C5 C4 H4A . . 110.3 ?
    C3 C4 H4B . . 110.3 ?
    C5 C4 H4B . . 110.3 ?
    H4A C4 H4B . . 108.6 ?
    N1 C5 C6 . . 110.47(10) ?
    N1 C5 C4 . . 99.85(10) ?
    C6 C5 C4 . . 112.75(11) ?
    N1 C5 C10 . . 110.47(10) ?
    C6 C5 C10 . . 109.45(10) ?
    C4 C5 C10 . . 113.53(11) ?
    C7 C6 C5 . . 111.89(11) ?
    C7 C6 H6A . . 109.2 ?
    C5 C6 H6A . . 109.2 ?
    C7 C6 H6B . . 109.2 ?
    C5 C6 H6B . . 109.2 ?
    H6A C6 H6B . . 107.9 ?
    C8 C7 C6 . . 111.07(11) ?
    C8 C7 H7A . . 109.4 ?
    C6 C7 H7A . . 109.4 ?
    C8 C7 H7B . . 109.4 ?
    C6 C7 H7B . . 109.4 ?
    H7A C7 H7B . . 108.0 ?
    C9 C8 C7 . . 111.06(11) ?
    C9 C8 H8A . . 109.4 ?
    C7 C8 H8A . . 109.4 ?
    C9 C8 H8B . . 109.4 ?
    C7 C8 H8B . . 109.4 ?
    H8A C8 H8B . . 108.0 ?
    C8 C9 C10 . . 111.81(11) ?
    C8 C9 H9A . . 109.3 ?
    C10 C9 H9A . . 109.3 ?
    C8 C9 H9B . . 109.3 ?
    C10 C9 H9B . . 109.3 ?
    H9A C9 H9B . . 107.9 ?
    C11 C10 C9 . . 114.62(11) ?
    C11 C10 C5 . . 111.76(11) ?
    C9 C10 C5 . . 110.36(10) ?
    C11 C10 H10 . . 106.5 ?
    C9 C10 H10 . . 106.5 ?
    C5 C10 H10 . . 106.5 ?
    C12 C11 C10 . . 126.73(13) ?
    C12 C11 H11 . . 116.6 ?
    C10 C11 H11 . . 116.6 ?
    C11 C12 H12A . . 120.0 ?
    C11 C12 H12B . . 120.0 ?
    H12A C12 H12B . . 120.0 ?
    N1 O14 C15 . . 110.49(9) ?
    O14 C15 C17 . . 110.98(10) ?
    O14 C15 C16 . . 103.77(10) ?
    C17 C15 C16 . . 116.12(11) ?
    O14 C15 H15 . . 108.6 ?
    C17 C15 H15 . . 108.6 ?
    C16 C15 H15 . . 108.6 ?
    C15 C16 H16A . . 109.5 ?
    C15 C16 H16B . . 109.5 ?
    H16A C16 H16B . . 109.5 ?
    C15 C16 H16C . . 109.5 ?
    H16A C16 H16C . . 109.5 ?
    H16B C16 H16C . . 109.5 ?
    C18 C17 C22 . . 118.66(12) ?
    C18 C17 C15 . . 118.77(12) ?
    C22 C17 C15 . . 122.54(12) ?
    C19 C18 C17 . . 120.93(13) ?
    C19 C18 H18 . . 119.5 ?
    C17 C18 H18 . . 119.5 ?
    C20 C19 C18 . . 119.98(13) ?
    C20 C19 H19 . . 120.0 ?
    C18 C19 H19 . . 120.0 ?
    C19 C20 C21 . . 119.80(13) ?
    C19 C20 H20 . . 120.1 ?
    C21 C20 H20 . . 120.1 ?
    C22 C21 C20 . . 120.10(13) ?
    C22 C21 H21 . . 119.9 ?
    C20 C21 H21 . . 119.9 ?
    C21 C22 C17 . . 120.53(13) ?
    C21 C22 H22 . . 119.7 ?
    C17 C22 H22 . . 119.7 ?
loop_
    _geom_torsion_atom_site_label_1
    _geom_torsion_atom_site_label_2
    _geom_torsion_atom_site_label_3
    _geom_torsion_atom_site_label_4
    _geom_torsion_site_symmetry_1
    _geom_torsion_site_symmetry_2
    _geom_torsion_site_symmetry_3
    _geom_torsion_site_symmetry_4
    _geom_torsion
    _geom_torsion_publ_flag
    O14 N1 C2 O13 . . . . -14.0(2) ?
    C5 N1 C2 O13 . . . . -164.04(13) ?
    O14 N1 C2 C3 . . . . 167.24(10) ?
    C5 N1 C2 C3 . . . . 17.17(15) ?
    O13 C2 C3 C4 . . . . 177.61(13) ?
    N1 C2 C3 C4 . . . . -3.62(15) ?
    C2 C3 C4 C5 . . . . -9.48(15) ?
    C2 N1 C5 C6 . . . . -141.15(11) ?
    O14 N1 C5 C6 . . . . 68.22(13) ?
    C2 N1 C5 C4 . . . . -22.22(14) ?
    O14 N1 C5 C4 . . . . -172.85(10) ?
    C2 N1 C5 C10 . . . . 97.60(13) ?
    O14 N1 C5 C10 . . . . -53.03(13) ?
    C3 C4 C5 N1 . . . . 17.59(13) ?
    C3 C4 C5 C6 . . . . 134.83(12) ?
    C3 C4 C5 C10 . . . . -99.97(13) ?
    N1 C5 C6 C7 . . . . -178.92(11) ?
    C4 C5 C6 C7 . . . . 70.32(14) ?
    C10 C5 C6 C7 . . . . -57.07(14) ?
    C5 C6 C7 C8 . . . . 56.61(15) ?
    C6 C7 C8 C9 . . . . -54.81(15) ?
    C7 C8 C9 C10 . . . . 55.59(15) ?
    C8 C9 C10 C11 . . . . 176.19(11) ?
    C8 C9 C10 C5 . . . . -56.57(14) ?
    N1 C5 C10 C11 . . . . -52.82(13) ?
    C6 C5 C10 C11 . . . . -174.67(10) ?
    C4 C5 C10 C11 . . . . 58.38(14) ?
    N1 C5 C10 C9 . . . . 178.38(10) ?
    C6 C5 C10 C9 . . . . 56.53(13) ?
    C4 C5 C10 C9 . . . . -70.42(13) ?
    C9 C10 C11 C12 . . . . 10.9(2) ?
    C5 C10 C11 C12 . . . . -115.63(15) ?
    C2 N1 O14 C15 . . . . 75.55(13) ?
    C5 N1 O14 C15 . . . . -134.67(10) ?
    N1 O14 C15 C17 . . . . 64.29(12) ?
    N1 O14 C15 C16 . . . . -170.29(9) ?
    O14 C15 C17 C18 . . . . -95.21(13) ?
    C16 C15 C17 C18 . . . . 146.62(12) ?
    O14 C15 C17 C22 . . . . 82.70(14) ?
    C16 C15 C17 C22 . . . . -35.46(17) ?
    C22 C17 C18 C19 . . . . -0.54(19) ?
    C15 C17 C18 C19 . . . . 177.46(12) ?
    C17 C18 C19 C20 . . . . 0.3(2) ?
    C18 C19 C20 C21 . . . . 0.1(2) ?
    C19 C20 C21 C22 . . . . -0.4(2) ?
    C20 C21 C22 C17 . . . . 0.2(2) ?
    C18 C17 C22 C21 . . . . 0.28(19) ?
    C15 C17 C22 C21 . . . . -177.64(12) ?
loop_
    _geom_hbond_atom_site_label_D
    _geom_hbond_atom_site_label_H
    _geom_hbond_atom_site_label_A
    _geom_hbond_site_symmetry_A
    _geom_hbond_distance_DH
    _geom_hbond_distance_HA
    _geom_hbond_distance_DA
    _geom_hbond_angle_DHA
    _geom_hbond_publ_flag
    C15 H15 O13 . 1.00 2.42 3.0437(16) 120 yes
    C18 H18 O13 2_556 0.95 2.53 3.2864(17) 136 yes
    C20 H20 O13 1_545 0.95 2.61 3.4307(17) 145 yes
_shelx_res_checksum     8032
_iucr_refine_instructions_details
;
TITL mo_150915Oishi_yms1_0mb in P-1
CELL 0.71073   8.9032   9.6307  11.3401  93.306 108.710 114.929
ZERR    2.00   0.0005   0.0005   0.0006   0.002   0.002   0.002
LATT 1
SFAC C  H  N  O
UNIT 38  50  2  4
L.S. 4
OMIT 5 4 0
BOND $H
ACTA 50
SHEL 20 0.84
CONF
HTAB C15 O13
EQIV $1 -x, -y, -z+1
EQIV $2 x, y-1, z
EQIV $4 x+1, y+1, z
HTAB C18 O13_$1
HTAB C20 O13_$2
MPLA 4 N1 C2 C3 C4 C5
MPLA 3 C2 C5 O14 N1
RTAB d2cg C6 C17 C18 C19 C20 C21 C22
RTAB d2cg H6B C17 C18 C19 C20 C21 C22
RTAB d2cg C9 C17_$4 C18_$4 C19_$4 C20_$4 C21_$4 C22_$4
RTAB d2cg H9B C17_$4 C18_$4 C19_$4 C20_$4 C21_$4 C22_$4
FMAP 2
PLAN 5
SIZE 0.290 0.240 0.200
TEMP -183
WGHT    0.034500    0.254600
FVAR       0.34319
MOLE 1
N1    3    0.385939    0.187742    0.718545    11.00000    0.01585    0.01953 =
         0.01239    0.00606    0.00730    0.00890
C2    1    0.279481    0.232742    0.633137    11.00000    0.01879    0.01554 =
         0.01853    0.00344    0.00563    0.00794
C3    1    0.355453    0.273236    0.531723    11.00000    0.02495    0.02992 =
         0.01803    0.00952    0.00859    0.01308
AFIX  23
H3A   2    0.383102    0.382302    0.523605    11.00000   -1.20000
H3B   2    0.269415    0.200920    0.448037    11.00000   -1.20000
AFIX   0
C4    1    0.526671    0.255411    0.575989    11.00000    0.02116    0.02358 =
         0.01714    0.00452    0.00931    0.00963
AFIX  23
H4A   2    0.628303    0.350546    0.573429    11.00000   -1.20000
H4B   2    0.510652    0.163621    0.519650    11.00000   -1.20000
AFIX   0
C5    1    0.563532    0.232066    0.714487    11.00000    0.01387    0.01855 =
         0.01762    0.00440    0.00873    0.00704
C6    1    0.613363    0.099549    0.736617    11.00000    0.01764    0.01724 =
         0.02206    0.00326    0.00894    0.00813
AFIX  23
H6A   2    0.611219    0.075446    0.819935    11.00000   -1.20000
H6B   2    0.523169    0.003907    0.669106    11.00000   -1.20000
AFIX   0
C7    1    0.798622    0.142776    0.735544    11.00000    0.02133    0.02461 =
         0.02810    0.00731    0.01327    0.01366
AFIX  23
H7A   2    0.797834    0.156993    0.649617    11.00000   -1.20000
H7B   2    0.828105    0.056036    0.753950    11.00000   -1.20000
AFIX   0
C8    1    0.941139    0.293504    0.834603    11.00000    0.01692    0.02949 =
         0.02864    0.00863    0.01106    0.01174
AFIX  23
H8A   2    0.952453    0.275200    0.921339    11.00000   -1.20000
H8B   2    1.058199    0.323246    0.827448    11.00000   -1.20000
AFIX   0
C9    1    0.893305    0.427100    0.815645    11.00000    0.01687    0.02220 =
         0.02045    0.00427    0.00751    0.00654
AFIX  23
H9A   2    0.895621    0.453253    0.732878    11.00000   -1.20000
H9B   2    0.984202    0.521446    0.884217    11.00000   -1.20000
AFIX   0
C10   1    0.707902    0.383883    0.817497    11.00000    0.01762    0.01776 =
         0.01602    0.00496    0.00780    0.00771
AFIX  13
H10   2    0.711469    0.357982    0.902172    11.00000   -1.20000
AFIX   0
C11   1    0.657090    0.514205    0.807901    11.00000    0.01867    0.02033 =
         0.01867    0.00188    0.00706    0.00825
AFIX  43
H11   2    0.553191    0.497798    0.824005    11.00000   -1.20000
AFIX   0
C12   1    0.741749    0.649028    0.779440    11.00000    0.02842    0.02119 =
         0.02506    0.00500    0.01028    0.01134
AFIX  93
H12A  2    0.846416    0.671301    0.762490    11.00000   -1.20000
H12B  2    0.698095    0.723919    0.775877    11.00000   -1.20000
AFIX   0
O13   4    0.145992    0.236086    0.638261    11.00000    0.02039    0.03110 =
         0.02552    0.01060    0.00918    0.01648
O14   4    0.369461    0.173387    0.836747    11.00000    0.01596    0.01748 =
         0.01377    0.00461    0.00795    0.00604
C15   1    0.207481    0.029146    0.821647    11.00000    0.01124    0.01715 =
         0.01993    0.00555    0.00696    0.00534
AFIX  13
H15   2    0.101944    0.030059    0.755616    11.00000   -1.20000
AFIX   0
C16   1    0.191760    0.045743    0.949650    11.00000    0.02154    0.02173 =
         0.02440    0.00745    0.01363    0.01157
AFIX 137
H16A  2    0.300417    0.056257    1.016652    11.00000   -1.50000
H16B  2    0.087557   -0.047540    0.949041    11.00000   -1.50000
H16C  2    0.177089    0.139295    0.966432    11.00000   -1.50000
AFIX   0
C17   1    0.220329   -0.114805    0.777983    11.00000    0.01073    0.01642 =
         0.01995    0.00579    0.00817    0.00345
C18   1    0.144152   -0.183064    0.648212    11.00000    0.01329    0.01979 =
         0.01988    0.00499    0.00624    0.00338
AFIX  43
H18   2    0.081344   -0.140873    0.589714    11.00000   -1.20000
AFIX   0
C19   1    0.158464   -0.311542    0.603001    11.00000    0.02175    0.01849 =
         0.02294   -0.00057    0.01049    0.00180
AFIX  43
H19   2    0.106253   -0.356661    0.513958    11.00000   -1.20000
AFIX   0
C20   1    0.248661   -0.374246    0.687306    11.00000    0.02621    0.01613 =
         0.03617    0.00244    0.01773    0.00734
AFIX  43
H20   2    0.258831   -0.462394    0.656406    11.00000   -1.20000
AFIX   0
C21   1    0.324363   -0.308156    0.817227    11.00000    0.02030    0.01951 =
         0.03218    0.00984    0.01253    0.01000
AFIX  43
H21   2    0.385872   -0.351482    0.875461    11.00000   -1.20000
AFIX   0
C22   1    0.310438   -0.179134    0.862194    11.00000    0.01449    0.01798 =
         0.01917    0.00496    0.00763    0.00514
AFIX  43
H22   2    0.362839   -0.134172    0.951274    11.00000   -1.20000
AFIX   0
HKLF 4
REM  mo_150915Oishi_yms1_0mb in P-1
REM R1 =  0.0340 for    2304 Fo > 4sig(Fo)  and  0.0484 for all    2861 data
REM    200 parameters refined using      0 restraints
END
WGHT      0.0347      0.2328
REM Highest difference peak  0.230,  deepest hole -0.207,  1-sigma level  0.038
Q1    1   0.6277  0.2985  0.7599  11.00000  0.05    0.23
Q2    1   0.2222 -0.0465  0.8000  11.00000  0.05    0.21
Q3    1   0.2323 -0.1183  0.7171  11.00000  0.05    0.20
Q4    1   0.2918 -0.1209  0.8135  11.00000  0.05    0.18
Q5    1   0.1512 -0.1683  0.7261  11.00000  0.05    0.18
;
