# Supplementary material for: Crystal structure of (±)-(5SR,6SR)-6-ethenyl-1-[(RS)-1-phenyl­eth­oxy]-1-aza­spiro­[4.5]decan-2-one
Source: Acta Crystallogr E Crystallogr Commun. 2015 Nov 25;71(Pt 12):1528–30. doi: 10.1107/S2056989015021209 (PMC4719830; doi:10.1107/S2056989015021209)
Supplement: Supplementary file 2 [file e-71-01528-Isup2.hkl]

#
# h,k,l, Fc-squared, Fo-squared, sigma(Fo-squared), status flag
#
data_I
_shelx_title ' mo_150915Oishi_yms1_0mb in P-1'
_shelx_refln_list_code          4
_shelx_F_calc_maximum       92.33
_exptl_crystal_F_000       324.00
_reflns_d_resolution_high  0.8401

loop_
 _space_group_symop_operation_xyz
 'x, y, z'
 '-x, -y, -z'

_cell_length_a     8.9032
_cell_length_b     9.6307
_cell_length_c    11.3401
_cell_angle_alpha  93.306
_cell_angle_beta  108.710
_cell_angle_gamma 114.929

_shelx_F_squared_multiplier     1.000

loop_
 _refln_index_h
 _refln_index_k
 _refln_index_l
 _refln_F_squared_calc
 _refln_F_squared_meas
 _refln_F_squared_sigma
 _refln_observed_status
   1   0   0        468.79        415.05         5.47 o
   2   0   0       4128.24       4105.81        28.48 o
   3   0   0          2.24          3.44         0.62 o
   4   0   0        460.67        471.49         4.23 o
   5   0   0         19.73         17.44         1.03 o
   6   0   0         29.49         32.25         1.33 o
   7   0   0         20.05         21.12         3.03 o
   8   0   0          2.39          1.45         1.98 o
  -9   1   0         36.22         47.10         4.59 o
  -8   1   0          3.42          5.52         1.76 o
  -7   1   0        451.25        443.39         5.27 o
  -6   1   0        160.40        157.13         2.38 o
  -5   1   0         89.80        100.37         1.63 o
  -4   1   0          3.36          1.44         0.64 o
  -3   1   0        770.83        784.22         5.72 o
  -2   1   0        937.46        867.35         6.18 o
  -1   1   0        747.72        682.80         6.07 o
   0   1   0        244.28        228.89         3.42 o
   1   1   0        137.11        126.43         1.30 o
   2   1   0        114.42        100.83         1.18 o
   3   1   0        249.20        259.58         2.36 o
   4   1   0         32.56         34.75         1.05 o
   5   1   0       1171.20       1188.36         8.98 o
   6   1   0         40.85         37.24         1.59 o
   7   1   0         17.80         25.59         2.55 o
   8   1   0         32.27         35.51         3.30 o
  -9   2   0         88.79         95.10         6.20 o
  -8   2   0          0.39          1.02         2.25 o
  -7   2   0        170.98        170.70         2.81 o
  -6   2   0         77.15         79.31         1.79 o
  -5   2   0         16.06         16.84         0.86 o
  -4   2   0        758.94        823.55         6.11 o
  -3   2   0          3.97          4.44         0.64 o
  -2   2   0         39.82         38.18         0.93 o
  -1   2   0       1189.21       1123.16         8.67 o
   0   2   0       4165.26       4262.86        29.55 o
   1   2   0         31.62         31.19         1.39 o
   2   2   0          0.14          1.19         0.66 o
   3   2   0        132.13        142.42         1.86 o
   4   2   0          0.27         -0.40         0.94 o
   5   2   0         87.19         95.27         1.93 o
   6   2   0          2.67          2.11         1.42 o
   7   2   0         58.26         55.71         3.20 o
  -9   3   0         29.34         23.18         4.50 o
  -8   3   0        150.36        147.36         3.17 o
  -7   3   0        383.01        371.20         4.05 o
  -6   3   0         27.20         32.88         1.24 o
  -5   3   0          6.02          4.67         0.63 o
  -4   3   0        264.42        263.07         2.37 o
  -3   3   0         12.72          9.74         0.58 o
  -2   3   0         26.70         28.73         0.80 o
  -1   3   0        121.26        124.54         1.35 o
   0   3   0        119.62        116.18         1.63 o
   1   3   0       1916.43       2049.95        15.68 o
   2   3   0         54.78         56.64         2.05 o
   3   3   0         93.82        102.68         2.18 o
   4   3   0        469.16        470.96         5.30 o
   5   3   0        110.76        114.90         4.08 o
   6   3   0          2.13          2.38         3.40 o
   7   3   0        135.14        126.53         5.06 o
  -9   4   0         28.45         27.08         3.63 o
  -8   4   0        151.51        149.01         6.45 o
  -7   4   0         71.44         69.86         2.43 o
  -6   4   0          0.16          0.18         1.22 o
  -5   4   0          1.21          0.13         0.68 o
  -4   4   0        246.15        254.27         2.39 o
  -3   4   0        938.00        946.40         6.92 o
  -2   4   0       2734.10       2959.89        20.70 o
  -1   4   0         17.30         17.92         0.76 o
   0   4   0         17.79         17.13         0.78 o
   1   4   0          1.59          3.37         0.62 o
   2   4   0          7.16          4.74         1.01 o
   3   4   0         43.07         43.37         1.79 o
   4   4   0          0.72          0.69         1.60 o
   6   4   0        224.96        252.69         6.12 o
 -10   5   0         80.22         91.95         4.19 o
  -9   5   0         74.51         65.79         5.09 o
  -8   5   0         69.42         78.36         4.14 o
  -7   5   0        572.57        579.25         7.31 o
  -6   5   0         18.15         17.29         0.96 o
  -5   5   0        370.69        371.87         3.40 o
  -4   5   0         10.02          5.25         0.70 o
  -3   5   0       1074.46       1167.30         8.51 o
  -2   5   0         47.14         40.88         1.02 o
  -1   5   0        560.14        620.15         4.82 o
   0   5   0         59.13         54.81         1.41 o
   1   5   0        600.82        624.73         5.02 o
   2   5   0        225.13        222.43         3.43 o
   3   5   0        159.67        152.24         3.47 o
   4   5   0          1.90          1.78         3.82 o
   5   5   0          6.83          3.27         4.27 o
 -10   6   0         13.12         20.34         4.45 o
  -9   6   0         20.04         16.54         3.42 o
  -8   6   0         10.45          7.24         2.69 o
  -7   6   0         80.19         86.87         2.97 o
  -6   6   0        559.88        558.83         5.38 o
  -5   6   0         47.84         49.67         1.50 o
  -4   6   0        268.18        253.99         2.67 o
  -3   6   0        175.06        165.84         2.09 o
  -2   6   0          1.21          1.09         0.78 o
  -1   6   0        256.19        260.55         2.72 o
   0   6   0         55.65         60.96         1.40 o
   1   6   0        222.28        226.91         2.75 o
   2   6   0        292.64        281.50         4.73 o
   3   6   0         38.95         40.67         3.18 o
   4   6   0          6.31          6.33         3.45 o
   5   6   0         10.75         13.16         3.61 o
  -8   7   0        239.19        238.52         9.17 o
  -7   7   0        539.44        545.94        10.16 o
  -6   7   0        591.02        604.74         5.55 o
  -5   7   0        155.66        154.48         2.37 o
  -4   7   0        257.27        260.19         2.95 o
  -3   7   0          4.58          2.81         0.97 o
  -2   7   0         81.68         80.40         2.34 o
  -1   7   0        268.09        254.60         2.96 o
   0   7   0         10.12         11.11         1.13 o
   1   7   0          0.34         -0.24         1.36 o
   2   7   0        246.94        252.62         6.30 o
   3   7   0          8.77          7.79         3.51 o
   4   7   0         20.69         19.61         3.72 o
  -9   8   0          3.96          3.60         4.75 o
  -8   8   0         16.93         24.57         3.03 o
  -7   8   0          3.41          2.12         1.47 o
  -6   8   0         64.06         55.70         3.08 o
  -5   8   0         18.90         23.66         1.43 o
  -4   8   0         41.55         48.13         1.58 o
  -3   8   0          0.47         -0.29         1.19 o
  -2   8   0        178.73        181.18         2.80 o
  -1   8   0         50.01         50.05         1.76 o
   0   8   0          0.83          0.96         1.29 o
   1   8   0         10.54          7.30         3.99 o
   2   8   0          3.83          1.02         4.92 o
   3   8   0         23.69         30.40         3.72 o
  -9   9   0          3.28          8.73         4.01 o
  -8   9   0         31.48         31.35         3.03 o
  -7   9   0        173.83        173.08         4.30 o
  -6   9   0        153.44        135.31         3.14 o
  -5   9   0         89.32        105.24         2.75 o
  -4   9   0         95.17         96.80         2.54 o
  -3   9   0        100.66         97.98         2.56 o
  -2   9   0        105.86        102.68         3.07 o
  -1   9   0        172.95        166.78         8.06 o
   0   9   0         25.70         27.79         1.90 o
   1   9   0         44.28         44.82         3.41 o
  -8  10   0         94.73        111.44         6.11 o
  -7  10   0          3.76          1.77         2.21 o
  -6  10   0         80.01         86.33         3.03 o
  -5  10   0         37.80         44.15         2.40 o
  -4  10   0         39.29         38.29         4.35 o
  -3  10   0          0.56          1.24         4.02 o
  -2  10   0         87.58         88.44         3.50 o
  -1  10   0          0.00         -2.76         2.76 o
   0  10   0          1.91         11.51        10.27 o
  -6  11   0         13.93         18.21         3.02 o
  -5  11   0          5.03          7.43         3.30 o
  -4  11   0         61.58         66.02         3.29 o
  -3  11   0        190.62        213.10         4.74 o
   2 -11   1          4.66          3.84         2.45 o
   3 -11   1          1.53         -0.68         3.05 o
   4 -11   1         20.64         20.61         2.52 o
   5 -11   1         55.76         59.78         7.22 o
   6 -11   1         21.15          7.22         5.18 o
   0 -10   1         12.11          9.23         3.00 o
   1 -10   1         13.37         16.77         2.48 o
   2 -10   1         25.16         24.19         2.34 o
   3 -10   1         29.41         28.01         2.50 o
   4 -10   1         25.08         24.83         2.53 o
   5 -10   1          0.04          1.06         2.30 o
   6 -10   1         11.10          9.11         2.13 o
   7 -10   1          1.44         -0.79         2.72 o
   8 -10   1          5.40          8.58         4.18 o
  -2  -9   1         13.25         17.91         4.38 o
  -1  -9   1          5.59          5.60         2.76 o
   0  -9   1         56.07         50.05         3.63 o
   1  -9   1          4.00          3.26         1.90 o
   2  -9   1        141.66        127.88         5.78 o
   3  -9   1          0.56         -0.14         1.53 o
   4  -9   1          2.23          0.66         1.49 o
   5  -9   1        104.54        117.42         3.13 o
   6  -9   1        176.61        165.82         3.23 o
   7  -9   1          0.29          1.38         1.80 o
   8  -9   1         70.65         74.84         9.13 o
  -3  -8   1         35.33         28.61         3.33 o
  -2  -8   1         86.39         87.77         4.53 o
  -1  -8   1         21.59         18.44         2.85 o
   0  -8   1        231.03        225.68         3.55 o
   1  -8   1         55.51         56.43         1.82 o
   2  -8   1        803.53        810.65         6.77 o
   3  -8   1        114.23        111.91         2.26 o
   4  -8   1        235.27        235.27         3.11 o
   5  -8   1         72.31         56.80         1.95 o
   6  -8   1          1.57          1.52         1.49 o
   7  -8   1         91.19         90.52         3.24 o
   8  -8   1          5.31         10.08         2.54 o
   9  -8   1          8.69          4.53         4.28 o
  -4  -7   1          0.20         -0.29         3.22 o
  -3  -7   1         19.88         16.32         3.27 o
  -2  -7   1         22.74         18.88         2.75 o
  -1  -7   1         90.89         86.46         2.86 o
   0  -7   1         92.40         93.74         1.94 o
   1  -7   1        172.65        173.51         2.41 o
   2  -7   1         62.95         57.08         1.51 o
   3  -7   1          8.39          6.90         1.02 o
   4  -7   1         82.23         76.14         1.66 o
   5  -7   1        958.86        963.98         7.61 o
   6  -7   1         73.03         77.33         1.98 o
   7  -7   1        521.62        522.61         8.16 o
   8  -7   1          2.38          5.80         2.33 o
   9  -7   1          0.11          3.82         3.69 o
  -5  -6   1          0.99         -4.75         5.60 o
  -4  -6   1         25.20         28.52         3.42 o
  -3  -6   1         57.58         52.73         2.68 o
  -2  -6   1        130.57        127.98         6.25 o
  -1  -6   1        131.56        135.50         1.96 o
   0  -6   1          2.06          2.79         0.80 o
   1  -6   1         73.22         69.03         1.54 o
   2  -6   1         43.79         37.60         1.13 o
   3  -6   1        726.54        743.71         5.82 o
   4  -6   1          5.01          5.03         0.87 o
   5  -6   1        123.36        115.85         1.90 o
   6  -6   1         71.70         67.41         1.65 o
   7  -6   1         41.20         38.34         4.10 o
   8  -6   1          4.33          7.16         2.52 o
   9  -6   1         30.93         18.00         5.77 o
  -6  -5   1          5.14          6.67         3.25 o
  -5  -5   1         23.77         29.09         2.94 o
  -4  -5   1         14.82         10.95         3.91 o
  -3  -5   1         44.87         43.83         1.91 o
  -2  -5   1        234.05        229.58         3.93 o
  -1  -5   1        271.99        268.75         2.62 o
   0  -5   1        648.73        670.10         6.92 o
   1  -5   1          9.30         10.00         0.71 o
   2  -5   1        167.63        181.15         1.94 o
   3  -5   1        602.03        660.43         5.12 o
   4  -5   1        221.84        215.83         2.29 o
   5  -5   1         91.28         84.93         1.57 o
   6  -5   1        478.51        496.15         4.49 o
   7  -5   1         76.89         70.45         5.76 o
   8  -5   1          0.54          2.63         3.48 o
   9  -5   1         12.04         16.41         3.78 o
  -6  -4   1          0.60         -2.69         2.69 o
  -5  -4   1         90.16         97.98         6.11 o
  -4  -4   1          0.34         -1.51         1.53 o
  -3  -4   1        237.05        233.12         3.38 o
  -2  -4   1        397.55        403.72         4.81 o
  -1  -4   1        280.90        282.28         2.61 o
   0  -4   1         11.55          9.66         0.62 o
   1  -4   1        474.89        465.19         4.11 o
   2  -4   1        389.89        378.87         3.36 o
   3  -4   1        413.87        428.85         3.48 o
   4  -4   1        272.64        246.93         2.85 o
   5  -4   1          2.63          2.21         0.88 o
   6  -4   1        237.36        235.35         2.76 o
   7  -4   1         23.67         22.33         1.43 o
   9  -4   1         32.51         42.68         3.18 o
  -7  -3   1         16.18         13.34         3.63 o
  -6  -3   1        195.77        188.29         7.60 o
  -5  -3   1         30.63         32.13         2.07 o
  -4  -3   1        297.05        305.48         4.01 o
  -3  -3   1          1.59          2.34         1.02 o
  -2  -3   1         79.18         73.63         1.76 o
  -1  -3   1         32.31         29.26         0.74 o
   0  -3   1        179.90        177.74         1.75 o
   1  -3   1        422.49        409.89         3.36 o
   2  -3   1        297.96        290.43         2.37 o
   3  -3   1        896.99        903.61         6.59 o
   4  -3   1        173.38        184.99         2.53 o
   5  -3   1         20.09         15.77         0.92 o
   6  -3   1          0.01         -0.15         1.03 o
   7  -3   1        169.38        163.80         3.31 o
   8  -3   1         80.41         74.83         4.16 o
   9  -3   1         58.52         63.62         4.42 o
  -8  -2   1          6.11          4.00         3.20 o
  -7  -2   1          4.55          1.48         2.09 o
  -6  -2   1          0.60         -0.20         1.86 o
  -5  -2   1       1157.01       1169.92         9.64 o
  -4  -2   1        161.27        172.29         2.09 o
  -3  -2   1        293.92        296.39         2.60 o
  -2  -2   1         69.99         73.32         1.49 o
  -1  -2   1       2215.44       2270.63        16.99 o
   0  -2   1        202.55        186.51         1.77 o
   1  -2   1          1.91         -0.34         0.34 o
   2  -2   1        519.94        469.02         4.04 o
   3  -2   1       1032.37       1045.26         8.67 o
   4  -2   1        139.76        147.32         1.76 o
   5  -2   1         30.29         33.26         1.07 o
   6  -2   1        308.13        312.51         3.36 o
   7  -2   1        165.28        163.10         3.02 o
   8  -2   1        127.20        136.95         3.46 o
   9  -2   1          7.68          8.49         6.88 o
  -8  -1   1         14.88          9.10         4.16 o
  -7  -1   1          1.57          1.85         1.74 o
  -6  -1   1         34.47         30.63         1.38 o
  -5  -1   1          0.47          0.46         0.82 o
  -4  -1   1        785.45        840.26         7.42 o
  -3  -1   1        151.56        149.01         2.14 o
  -2  -1   1       3374.06       3444.80        37.43 o
  -1  -1   1         34.84         25.39         0.51 o
   0  -1   1       1143.47       1068.45        21.14 o
   1  -1   1       1816.70       1718.39        11.98 o
   2  -1   1        523.81        540.81         4.30 o
   3  -1   1         17.19         15.34         0.68 o
   4  -1   1         37.46         40.22         1.12 o
   5  -1   1          1.30          0.47         0.84 o
   6  -1   1         64.62         67.42         1.83 o
   7  -1   1          1.09          1.78         1.68 o
   8  -1   1         80.78         81.58         3.04 o
  -9   0   1          0.15          2.81         2.92 o
  -8   0   1        121.45        115.57         3.98 o
  -7   0   1         50.53         54.17         1.94 o
  -6   0   1         78.71         82.44         1.75 o
  -5   0   1        527.32        518.12         4.66 o
  -4   0   1        113.31        124.23         1.62 o
  -3   0   1       1651.07       1699.79        12.00 o
  -2   0   1        301.33        290.60         2.57 o
  -1   0   1        424.29        426.11         6.50 o
   1   0   1       1683.82       1624.81        11.35 o
   2   0   1         23.20         18.74         0.60 o
   3   0   1         59.88         52.62         1.14 o
   4   0   1          4.44          4.01         0.76 o
   5   0   1        223.69        223.97         2.72 o
   6   0   1         11.62          9.28         1.27 o
   7   0   1         80.35         86.29         2.99 o
   8   0   1         26.22         11.73        12.82 o
  -9   1   1          8.84         10.51         2.79 o
  -8   1   1          2.54          3.87         1.67 o
  -7   1   1         46.70         46.84         1.79 o
  -6   1   1          4.12          4.64         0.91 o
  -5   1   1        809.41        843.61         6.42 o
  -4   1   1       2778.75       3117.78        21.82 o
  -3   1   1         13.19         12.39         0.78 o
  -2   1   1        581.64        556.39         4.02 o
  -1   1   1       4795.54       4647.92        32.22 o
   0   1   1       2919.63       2856.80        28.28 o
   1   1   1        762.14        747.91         6.22 o
   2   1   1         27.15         28.91         0.77 o
   3   1   1         37.10         37.55         1.04 o
   4   1   1         88.35         92.50         1.66 o
   5   1   1        119.64        115.17         2.97 o
   6   1   1         16.95         17.37         1.69 o
   7   1   1         35.32         33.50         2.58 o
   8   1   1         18.18         17.61         3.50 o
  -9   2   1          0.08         -0.14         2.93 o
  -8   2   1        196.40        195.85         4.06 o
  -7   2   1         38.58         25.84         1.35 o
  -6   2   1         37.84         35.69         1.35 o
  -5   2   1        116.74        107.02         1.99 o
  -4   2   1          1.58          2.00         0.66 o
  -3   2   1          1.55          0.46         0.47 o
  -2   2   1       2507.42       2396.88        22.50 o
  -1   2   1         89.73         88.11         1.02 o
   0   2   1       6492.24       6572.53        45.56 o
   1   2   1       3097.45       3194.68        35.07 o
   2   2   1         24.79         20.60         1.00 o
   3   2   1        648.98        638.10         5.36 o
   4   2   1        355.13        366.49         3.55 o
   5   2   1       1433.97       1456.76        12.49 o
   6   2   1         33.53         32.38         2.67 o
   7   2   1          0.10          1.64         2.16 o
 -10   3   1         40.44         55.17         3.72 o
  -9   3   1         17.78         18.86         2.64 o
  -8   3   1         46.46         43.91         5.26 o
  -7   3   1         52.26         50.80         2.55 o
  -6   3   1         28.70         25.07         1.34 o
  -5   3   1        100.69        104.46         2.32 o
  -4   3   1        209.00        206.87         2.44 o
  -3   3   1        102.05         96.06         1.16 o
  -2   3   1        339.66        307.45         4.15 o
  -1   3   1       2169.83       2197.01        17.85 o
   0   3   1         54.95         51.55         0.90 o
   1   3   1         44.44         36.13         0.92 o
   2   3   1          3.17          1.25         0.69 o
   3   3   1         17.97         18.57         1.02 o
   4   3   1        140.28        144.09         3.60 o
   5   3   1          2.23          0.14         2.81 o
   6   3   1          0.44          0.80         2.56 o
   7   3   1         31.55         41.58         3.94 o
 -10   4   1         26.39         21.94         4.06 o
  -9   4   1          0.11         -3.82         5.35 o
  -8   4   1        324.14        324.16         7.04 o
  -7   4   1          7.51          6.74         1.56 o
  -6   4   1         12.94         14.78         1.36 o
  -5   4   1        289.68        291.26         3.38 o
  -4   4   1         39.19         34.60         1.01 o
  -3   4   1          1.28          0.33         0.47 o
  -2   4   1         58.90         57.21         1.38 o
  -1   4   1        350.45        369.85         3.42 o
   0   4   1        870.52        912.55         6.75 o
   1   4   1        355.40        387.87         3.33 o
   2   4   1         24.68         22.86         0.93 o
   3   4   1          6.63          5.45         1.47 o
   4   4   1        103.39         97.65         3.94 o
   5   4   1          0.30          6.20         4.16 o
   6   4   1          2.76          4.89         3.10 o
 -10   5   1         50.37         53.07         7.47 o
  -9   5   1         93.66         91.95         6.79 o
  -8   5   1         91.57         97.19         3.55 o
  -7   5   1        494.72        499.61         5.69 o
  -6   5   1        226.97        226.13         3.36 o
  -5   5   1         86.22         89.47         1.59 o
  -4   5   1         10.40          9.42         0.81 o
  -3   5   1       1385.16       1523.58        10.96 o
  -2   5   1         49.88         54.51         1.14 o
  -1   5   1        244.03        235.09         2.34 o
   0   5   1        451.83        474.71         3.98 o
   1   5   1        327.02        325.42         3.44 o
   2   5   1        117.82        126.55         3.99 o
   3   5   1          0.27          0.40         2.27 o
   4   5   1         40.43         34.30         4.33 o
   5   5   1        111.12        119.09         5.19 o
 -10   6   1         13.83         10.11         3.92 o
  -9   6   1         26.16         23.61         3.28 o
  -8   6   1        102.23        103.93         4.73 o
  -7   6   1         28.40         27.43         2.48 o
  -6   6   1        437.73        442.62         4.11 o
  -5   6   1         70.29         73.06         1.95 o
  -4   6   1         59.57         59.38         2.13 o
  -3   6   1         79.31         79.05         1.48 o
  -2   6   1         18.03         13.99         0.89 o
  -1   6   1        464.22        466.01         4.33 o
   0   6   1        384.05        386.12         3.91 o
   1   6   1        131.30        132.61         2.26 o
   2   6   1        206.03        198.11         4.96 o
   3   6   1        288.63        299.51         7.20 o
   4   6   1          0.10          2.38         3.21 o
 -10   7   1          1.60         -3.23         3.23 o
  -9   7   1          2.36          0.48         7.09 o
  -8   7   1        130.27        135.26         4.71 o
  -7   7   1        332.54        336.30         6.21 o
  -6   7   1         93.81         89.66         2.02 o
  -5   7   1         35.18         34.28         1.63 o
  -4   7   1          9.65          8.75         1.04 o
  -3   7   1          3.73          5.50         0.99 o
  -2   7   1        473.85        480.84         4.39 o
  -1   7   1        290.60        290.88         3.71 o
   0   7   1         32.43         32.74         1.34 o
   1   7   1          9.25          8.18         3.09 o
   2   7   1        189.55        177.89         4.74 o
  -9   8   1          0.12          0.73         3.55 o
  -8   8   1         14.43         14.45         2.79 o
  -7   8   1          2.81          2.25         1.49 o
  -6   8   1          0.03          0.26         1.67 o
  -5   8   1         11.33          6.70         1.31 o
  -4   8   1          6.89          7.99         1.27 o
  -3   8   1          0.65          0.79         1.21 o
  -2   8   1        318.33        325.38         3.75 o
  -1   8   1        337.43        335.08         4.11 o
   0   8   1          0.14          0.63         2.15 o
   1   8   1          4.67          4.11         3.06 o
   2   8   1          3.00         -0.94         3.48 o
  -9   9   1         48.14         54.05         3.47 o
  -8   9   1        195.83        224.32         9.76 o
  -7   9   1          2.46          0.58         2.47 o
  -6   9   1        216.15        214.82         3.76 o
  -5   9   1          6.57          3.85         1.61 o
  -4   9   1          0.55          1.54         1.49 o
  -3   9   1         17.81         19.95         1.94 o
  -2   9   1         87.35         81.60         2.76 o
  -1   9   1         18.50         22.85         4.77 o
   0   9   1          6.87          2.69         2.76 o
   1   9   1          0.92         -2.28         3.78 o
  -8  10   1          0.03          0.25         2.82 o
  -7  10   1         79.99        104.85         8.11 o
  -6  10   1         12.07         18.47         2.12 o
  -5  10   1        114.62        129.35         4.28 o
  -4  10   1         78.65         13.08         8.24 o
  -3  10   1          0.03         -0.10         2.05 o
  -2  10   1          9.65         10.83         2.36 o
  -1  10   1          7.25          4.70         2.83 o
  -6  11   1         64.74         63.74         3.56 o
  -5  11   1         12.26         15.60         2.59 o
  -4  11   1         11.70         12.27         2.53 o
  -3  11   1          1.09          1.53         2.44 o
   2 -11   2          0.05          2.63         3.25 o
   3 -11   2          0.70          1.61         4.08 o
   4 -11   2          0.73          1.28         3.12 o
   5 -11   2          0.04          1.70         3.00 o
   6 -11   2          0.42          3.04         2.64 o
   0 -10   2          3.61          2.27         3.47 o
   1 -10   2          9.07          8.85         2.21 o
   2 -10   2         74.40         73.55         2.40 o
   3 -10   2          6.37          9.10         2.18 o
   4 -10   2         37.50         41.23         4.22 o
   5 -10   2          8.69         14.38         2.17 o
   6 -10   2         46.02         49.82         2.88 o
   7 -10   2         33.52         21.42         9.58 o
  -2  -9   2         18.88         23.17         3.40 o
  -1  -9   2         44.42         41.63         3.69 o
   0  -9   2          5.25          7.87         1.57 o
   1  -9   2          0.85          4.01         1.67 o
   2  -9   2          4.87          5.79         1.56 o
   3  -9   2          3.86          3.56         1.59 o
   4  -9   2        137.30        141.08         2.86 o
   5  -9   2          4.19          0.28         1.66 o
   6  -9   2        126.41        115.88         2.99 o
   7  -9   2         20.65         15.75         3.78 o
   8  -9   2         23.59         29.28         4.05 o
  -3  -8   2          1.21         -1.21         3.75 o
  -2  -8   2          1.12         -0.30         2.99 o
  -1  -8   2          1.18          1.41         3.44 o
   0  -8   2        272.56        268.03         3.93 o
   1  -8   2         81.66         87.46         2.51 o
   2  -8   2        844.48        858.15         7.09 o
   3  -8   2        146.65        142.72         2.44 o
   4  -8   2        189.13        199.62         3.01 o
   5  -8   2         34.20         31.44         1.58 o
   6  -8   2         25.72         27.52         2.26 o
   7  -8   2          0.12         -1.53         1.53 o
   8  -8   2          1.22          0.59         2.71 o
   9  -8   2          3.17          2.03         5.18 o
  -3  -7   2        660.62        698.00        17.58 o
  -2  -7   2         24.54         23.77         2.82 o
  -1  -7   2         82.94         79.58         2.22 o
   0  -7   2         83.60         85.86         1.82 o
   1  -7   2        334.26        332.48         3.41 o
   2  -7   2         26.79         26.61         1.15 o
   3  -7   2        133.58        122.01         2.07 o
   4  -7   2         61.53         59.79         1.71 o
   5  -7   2        129.54        123.38         2.78 o
   6  -7   2        336.41        342.56         4.88 o
   7  -7   2        218.27        214.00         5.17 o
   8  -7   2         14.15         12.57         2.42 o
   9  -7   2          8.46          1.03         3.05 o
  -5  -6   2          7.55         10.00         3.65 o
  -4  -6   2        111.98         98.24         7.05 o
  -3  -6   2          0.26          2.64         2.46 o
  -2  -6   2        250.22        247.52         3.88 o
  -1  -6   2         56.47         53.81         1.59 o
   0  -6   2        175.43        176.20         2.26 o
   1  -6   2        213.84        210.18         2.38 o
   2  -6   2        225.69        221.80         2.44 o
   3  -6   2        205.49        195.71         2.32 o
   4  -6   2         26.45         28.26         1.36 o
   5  -6   2        143.47        145.23         2.18 o
   6  -6   2        548.32        544.42         5.89 o
   7  -6   2        316.21        319.58         7.98 o
   8  -6   2         16.99         16.48         3.54 o
   9  -6   2         69.74         61.33         5.31 o
  -6  -5   2          7.24          9.70         3.19 o
  -5  -5   2          1.15          1.37         2.43 o
  -4  -5   2          5.16         -3.23         3.23 o
  -3  -5   2        151.08        149.80         2.99 o
  -2  -5   2        119.12        122.27         2.47 o
  -1  -5   2          3.76          2.80         0.79 o
   0  -5   2         70.01         69.42         1.41 o
   1  -5   2          9.80         13.47         0.73 o
   2  -5   2        146.88        147.33         1.76 o
   3  -5   2        414.00        453.20         4.03 o
   4  -5   2          1.98          1.81         0.71 o
   5  -5   2         60.16         58.00         1.46 o
   6  -5   2        297.08        303.31         3.37 o
   7  -5   2         12.86          9.92         2.24 o
   8  -5   2          2.39          1.95         4.75 o
   9  -5   2          7.71         16.13         5.86 o
  -7  -4   2         21.52         20.72         3.49 o
  -6  -4   2         93.86        109.08         4.37 o
  -5  -4   2          5.83          4.16         1.90 o
  -4  -4   2          3.44          2.83         1.54 o
  -3  -4   2         10.10         12.52         1.37 o
  -2  -4   2         52.39         49.17         1.51 o
  -1  -4   2         63.77         67.30         1.24 o
   0  -4   2        159.07        149.01         1.79 o
   1  -4   2        147.48        138.15         2.03 o
   2  -4   2       1733.61       1848.32        13.98 o
   3  -4   2         59.85         49.16         1.03 o
   4  -4   2          7.52          4.84         0.72 o
   5  -4   2         22.20         24.64         1.58 o
   6  -4   2         30.52         30.45         1.65 o
   7  -4   2         48.87         47.37         1.98 o
   9  -4   2          0.30          0.85         2.83 o
  -7  -3   2         32.37         30.65         4.92 o
  -6  -3   2          5.60          3.38         3.05 o
  -5  -3   2        474.85        485.29         8.71 o
  -4  -3   2         32.95         33.11         1.53 o
  -3  -3   2         37.46         44.23         1.73 o
  -2  -3   2          1.31          2.42         0.43 o
  -1  -3   2        231.45        237.27         2.22 o
   0  -3   2        254.54        237.27         2.45 o
   1  -3   2        117.30        118.31         1.36 o
   2  -3   2       1243.30       1261.57        10.32 o
   3  -3   2         58.67         52.66         1.06 o
   4  -3   2       1458.42       1536.70        11.80 o
   5  -3   2        332.84        344.60         3.59 o
   6  -3   2          8.64         12.83         1.14 o
   7  -3   2        274.34        273.75         5.74 o
   8  -3   2          0.09          2.20         1.78 o
   9  -3   2          1.02          1.50         4.77 o
  -8  -2   2        220.52        230.05         6.03 o
  -7  -2   2         77.23         78.16         3.18 o
  -6  -2   2        234.74        230.29         3.66 o
  -5  -2   2          7.35          7.84         1.08 o
  -4  -2   2       1058.10       1076.37         9.74 o
  -3  -2   2        243.15        252.78         2.53 o
  -2  -2   2       3542.20       3668.04        25.51 o
  -1  -2   2        262.45        246.86         3.26 o
   0  -2   2        417.44        399.92         3.00 o
   1  -2   2       1788.51       1756.91        13.21 o
   2  -2   2       2096.65       2184.04        16.37 o
   3  -2   2        356.96        340.99         3.51 o
   4  -2   2        333.54        353.12         3.50 o
   5  -2   2          8.99          8.20         0.94 o
   6  -2   2          7.32          7.39         1.21 o
   7  -2   2        129.45        128.74         3.50 o
   8  -2   2          2.85          0.72         2.43 o
  -8  -1   2         19.22         18.12         2.56 o
  -7  -1   2         15.98         13.55         1.70 o
  -6  -1   2          1.94          1.91         1.05 o
  -5  -1   2        743.19        773.78         6.43 o
  -4  -1   2        151.76        161.41         2.20 o
  -3  -1   2        551.62        578.11         4.69 o
  -2  -1   2        208.89        192.24         1.90 o
  -1  -1   2       8389.79       8271.15        57.27 o
   0  -1   2        258.66        248.51         2.03 o
   1  -1   2       1757.07       1765.54        13.24 o
   2  -1   2        117.99        105.51         1.46 o
   3  -1   2         16.46         15.05         0.75 o
   4  -1   2        106.44        102.87         2.10 o
   5  -1   2        287.47        287.57         3.18 o
   6  -1   2        106.75        102.59         2.22 o
   7  -1   2        186.12        193.85         3.81 o
   8  -1   2        127.56        125.78         7.78 o
  -9   0   2         37.05         41.52         3.39 o
  -8   0   2        158.28        143.24         3.43 o
  -7   0   2         30.27         30.10         1.73 o
  -6   0   2          6.05          8.65         1.01 o
  -5   0   2        170.43        170.43         2.11 o
  -4   0   2        310.67        349.27         3.37 o
  -3   0   2         25.10         19.87         0.68 o
  -2   0   2       5537.16       5709.55        42.39 o
  -1   0   2       1361.70       1341.24         9.37 o
   0   0   2       8525.45       8353.89        57.85 o
   1   0   2        201.76        193.66         1.85 o
   2   0   2         57.69         51.65         1.05 o
   3   0   2        130.93        126.43         1.68 o
   4   0   2         23.09         26.76         1.07 o
   5   0   2          8.52          8.02         1.17 o
   6   0   2        429.09        432.05         4.98 o
   7   0   2         67.39         72.79         2.68 o
   8   0   2        180.29        189.79         5.76 o
  -9   1   2         46.11         44.96         2.63 o
  -8   1   2          1.35          2.52         1.51 o
  -7   1   2         14.61          9.99         1.21 o
  -6   1   2         57.16         60.08         1.74 o
  -5   1   2        125.57        139.16         1.81 o
  -4   1   2          0.15          0.39         0.52 o
  -3   1   2         43.56         44.50         0.79 o
  -2   1   2          3.05          2.58         0.50 o
  -1   1   2        516.65        472.40         3.66 o
   0   1   2        120.68        117.83         1.35 o
   1   1   2       2766.51       2797.69        22.57 o
   2   1   2          0.00         -0.18         0.54 o
   3   1   2          0.23          0.23         0.71 o
   4   1   2          0.04          0.39         0.90 o
   5   1   2         77.85         75.01         2.10 o
   6   1   2          0.70          0.84         1.59 o
   7   1   2          5.17          2.21         2.14 o
  -9   2   2         34.74         42.64         2.83 o
  -8   2   2        196.28        161.97         2.76 o
  -7   2   2         36.80         39.07         1.27 o
  -6   2   2         24.33         22.45         1.37 o
  -5   2   2        671.23        751.86         6.78 o
  -4   2   2        493.64        511.34         5.04 o
  -3   2   2         42.10         41.84         0.77 o
  -2   2   2        492.79        473.71         4.71 o
  -1   2   2        282.52        263.07         3.77 o
   0   2   2        136.35        145.97         1.43 o
   1   2   2          1.31          1.61         0.55 o
   2   2   2        525.13        565.78         4.52 o
   3   2   2         37.86         35.17         1.42 o
   4   2   2          2.74          3.24         1.07 o
   5   2   2         19.39         15.07         1.78 o
   6   2   2          1.01         -0.11         1.95 o
   7   2   2          2.23          3.10         4.63 o
 -10   3   2          6.89          8.82         3.05 o
  -9   3   2          1.30         -0.21         2.30 o
  -8   3   2         51.26         45.41         2.85 o
  -7   3   2         37.02         39.23         1.82 o
  -6   3   2        215.29        217.15         3.54 o
  -5   3   2        155.99        157.49         2.36 o
  -4   3   2        642.38        654.10         5.20 o
  -3   3   2        439.28        461.16         4.35 o
  -2   3   2        198.31        181.54         1.67 o
  -1   3   2         33.41         32.58         0.73 o
   0   3   2       2359.19       2472.72        20.06 o
   1   3   2       1138.50       1223.57        14.83 o
   2   3   2         31.94         30.82         1.03 o
   3   3   2          0.89          2.75         1.04 o
   4   3   2        104.03         99.70         2.94 o
   5   3   2          0.69          1.37         1.69 o
   6   3   2          0.86          0.25         2.97 o
 -10   4   2          1.09          0.47         3.04 o
  -9   4   2          3.46          5.09         5.09 o
  -8   4   2          0.24          1.74         2.25 o
  -7   4   2         21.52         17.04         1.60 o
  -6   4   2        393.69        387.01         4.39 o
  -5   4   2        297.45        286.81         2.63 o
  -4   4   2        974.08       1032.82         7.57 o
  -3   4   2         99.71        100.17         1.37 o
  -2   4   2       2388.36       2546.96        19.16 o
  -1   4   2        361.99        355.43         2.97 o
   0   4   2        466.08        482.33         3.89 o
   1   4   2         23.32         20.70         0.90 o
   2   4   2          1.49          2.07         1.12 o
   3   4   2        155.20        153.70         3.63 o
   4   4   2         12.57          9.50         5.07 o
   5   4   2        265.50        283.65         7.59 o
   6   4   2        121.40        151.12         9.81 o
 -10   5   2         70.54         76.49         6.83 o
  -9   5   2        149.51        144.25         8.75 o
  -8   5   2         20.56         27.59         3.57 o
  -7   5   2        915.05        935.85         8.92 o
  -6   5   2        204.37        201.99         3.09 o
  -5   5   2         41.87         43.32         1.26 o
  -4   5   2        143.25        136.24         1.84 o
  -3   5   2        113.84        120.86         2.15 o
  -2   5   2         30.65         32.83         0.97 o
  -1   5   2        129.01        119.35         1.64 o
   0   5   2        276.87        282.55         2.79 o
   1   5   2         14.32         14.88         1.28 o
   2   5   2          0.34          0.79         1.26 o
   3   5   2          1.98         -0.24         1.41 o
   4   5   2         13.18         14.58         3.20 o
   5   5   2         15.37         16.30         4.23 o
 -10   6   2         24.00         24.53         3.90 o
  -9   6   2        102.16        105.79         5.16 o
  -7   6   2        102.90         90.90         3.42 o
  -6   6   2        246.70        248.65         3.20 o
  -5   6   2        179.38        178.18         2.33 o
  -4   6   2         34.41         37.96         1.19 o
  -3   6   2         42.26         40.66         1.24 o
  -2   6   2          0.09         -0.19         0.78 o
  -1   6   2        295.63        283.30         3.08 o
   0   6   2         19.10         16.99         1.33 o
   1   6   2        166.86        177.05         2.94 o
   2   6   2         41.38         48.45         2.88 o
   3   6   2         15.91         17.98         3.37 o
   4   6   2         68.43         70.03         4.67 o
 -10   7   2        155.08        163.64         7.21 o
  -9   7   2        197.63        182.45         6.09 o
  -8   7   2         99.88         92.42         7.81 o
  -7   7   2        273.44        266.75         9.85 o
  -6   7   2         25.77         23.59         1.35 o
  -5   7   2        124.33        121.98         2.13 o
  -4   7   2         19.43         18.50         1.15 o
  -3   7   2         19.24         18.11         1.12 o
  -2   7   2        310.78        304.02         3.32 o
  -1   7   2        617.97        620.29         5.44 o
   0   7   2        245.75        246.46         4.02 o
   2   7   2        123.54        124.71         5.73 o
   3   7   2        124.37        138.98         7.02 o
  -9   8   2         54.32         61.00         3.25 o
  -8   8   2         37.74         22.40        19.53 o
  -7   8   2         12.57          7.01         2.84 o
  -6   8   2          2.93          2.00         1.52 o
  -5   8   2         58.53         50.46         1.69 o
  -4   8   2          9.19          5.77         1.29 o
  -3   8   2        114.69        113.26         2.22 o
  -2   8   2          1.79          2.88         1.31 o
  -1   8   2        141.26        138.30         3.01 o
   0   8   2         87.68         59.56        42.79 o
   1   8   2         68.88         78.09         4.34 o
   2   8   2         84.03         98.51         8.41 o
  -9   9   2          3.14          9.52         3.04 o
  -8   9   2          0.47          0.93         4.50 o
  -7   9   2         10.59          4.86         3.41 o
  -6   9   2         10.45          8.46         1.94 o
  -5   9   2         27.02         18.84         1.82 o
  -4   9   2          8.60         10.04         1.79 o
  -3   9   2         75.27         68.19         5.19 o
  -2   9   2         14.97         15.69         2.09 o
  -1   9   2          0.21         -0.33         1.97 o
   0   9   2         85.77        104.52         7.39 o
   1   9   2          6.53          3.42         5.18 o
  -8  10   2         91.81        119.84         5.05 o
  -7  10   2          3.72          2.56         2.23 o
  -6  10   2         35.97         43.90         4.34 o
  -5  10   2          0.08         -2.64         2.64 o
  -4  10   2         11.92          9.04         2.58 o
  -3  10   2         10.97          8.65         2.45 o
  -2  10   2          0.10          4.71         2.28 o
  -1  10   2         39.18         48.25         3.66 o
  -6  11   2         27.69         26.91         3.18 o
  -5  11   2         10.09          8.52         2.62 o
  -4  11   2         33.98         46.97         3.51 o
   2 -11   3         18.50         17.33         5.99 o
   3 -11   3          3.18         -0.80         5.09 o
   4 -11   3         89.62         90.18         3.74 o
   5 -11   3          0.40         -2.09         2.65 o
   0 -10   3         25.64         15.23        17.19 o
   1 -10   3          0.24          1.92         2.18 o
   2 -10   3         16.80         20.53         2.03 o
   3 -10   3          5.02          7.58         2.48 o
   4 -10   3          6.83          5.77         3.98 o
   5 -10   3         32.57         41.42         3.51 o
   6 -10   3         40.04         33.78         2.97 o
   7 -10   3         42.57         39.80         4.53 o
  -2  -9   3          0.02          2.59         3.02 o
  -1  -9   3          4.60         -1.11         3.12 o
   0  -9   3          5.21          6.28         1.61 o
   1  -9   3        115.88        116.79         3.08 o
   2  -9   3         29.01         34.03         2.37 o
   3  -9   3        284.80        280.33         3.94 o
   4  -9   3         83.96         73.24         2.39 o
   5  -9   3         14.87         11.70         1.76 o
   6  -9   3         37.19         37.79         4.06 o
   7  -9   3         35.30         32.68        11.99 o
   8  -9   3         23.75         18.58         7.77 o
  -3  -8   3          3.32          7.39         3.66 o
  -2  -8   3          2.86          3.29         2.73 o
  -1  -8   3         48.03         46.36         2.66 o
   0  -8   3         58.87         61.60         2.48 o
   1  -8   3         13.25         11.51         1.32 o
   2  -8   3        341.75        355.82         3.98 o
   3  -8   3         48.40         48.34         1.87 o
   4  -8   3        187.65        187.85         3.15 o
   5  -8   3         23.23         20.68         1.55 o
   6  -8   3         21.26         19.50         1.66 o
   7  -8   3          0.01         -1.32         1.70 o
   8  -8   3         15.44         11.12         5.84 o
  -4  -7   3          0.75         -5.09         5.09 o
  -3  -7   3         46.57         27.88        17.02 o
  -2  -7   3          2.60          1.80         3.19 o
  -1  -7   3         83.28         84.75         2.78 o
   0  -7   3         13.11         12.90         1.18 o
   1  -7   3        146.65        147.98         2.27 o
   2  -7   3         81.14         84.29         2.26 o
   3  -7   3          2.49          1.29         1.05 o
   4  -7   3        105.21        100.08         2.01 o
   5  -7   3          0.03         -1.11         1.11 o
   6  -7   3        137.71        122.87         2.97 o
   7  -7   3          8.38          2.60         4.40 o
   8  -7   3          2.02          4.17         2.57 o
  -5  -6   3         15.07         10.66         3.48 o
  -4  -6   3          5.73          7.98         3.91 o
  -3  -6   3         13.50         21.22         3.46 o
  -2  -6   3         99.36         95.51         2.58 o
  -1  -6   3          1.33          4.22         1.22 o
   0  -6   3        199.85        190.21         2.36 o
   1  -6   3          0.40          0.27         0.79 o
   2  -6   3        132.00        134.53         1.91 o
   3  -6   3        146.25        145.73         2.16 o
   4  -6   3          0.25          0.75         0.84 o
   5  -6   3         73.45         67.45         1.71 o
   6  -6   3        105.01         98.32         2.64 o
   7  -6   3         31.74         22.72         8.42 o
   8  -6   3          6.19          1.10         2.02 o
   9  -6   3         25.73         30.01         4.79 o
  -6  -5   3          0.18          1.09         3.10 o
  -5  -5   3         14.74         20.01         4.67 o
  -4  -5   3          4.30          2.82         1.91 o
  -3  -5   3         76.40         83.54         2.78 o
  -2  -5   3        195.73        177.83         2.10 o
  -1  -5   3         14.77         13.89         1.09 o
   0  -5   3          2.15          1.22         0.68 o
   1  -5   3         96.72        100.85         1.92 o
   2  -5   3        697.67        722.15         5.57 o
   3  -5   3          0.06          0.87         0.79 o
   4  -5   3          4.83          5.74         0.85 o
   5  -5   3         17.04         16.92         1.13 o
   6  -5   3        457.04        454.10         7.60 o
   7  -5   3          0.39         -1.24         2.16 o
   8  -5   3         26.21         23.33         3.54 o
   9  -5   3         62.86         55.43         3.71 o
  -7  -4   3         53.86         55.56         3.57 o
  -6  -4   3         22.02         27.48         3.60 o
  -5  -4   3          3.83          5.38         2.30 o
  -4  -4   3          3.52          2.95         1.47 o
  -3  -4   3         83.11         75.82         2.68 o
  -2  -4   3         26.83         27.55         0.93 o
  -1  -4   3          0.02         -0.19         0.69 o
   0  -4   3         63.55         68.08         1.49 o
   1  -4   3         96.08         99.46         1.44 o
   2  -4   3          4.64          2.96         0.61 o
   3  -4   3         43.19         48.12         1.20 o
   4  -4   3          3.74          2.84         1.16 o
   5  -4   3        194.12        198.97         2.58 o
   6  -4   3         18.17         20.19         1.30 o
   7  -4   3        409.85        411.75         6.01 o
   8  -4   3          1.69          8.37         2.31 o
  -7  -3   3          0.02         -0.79         2.87 o
  -6  -3   3         18.87         20.44         3.69 o
  -5  -3   3         21.21         23.17         1.77 o
  -4  -3   3          1.99          2.20         0.84 o
  -3  -3   3         29.17         29.51         0.91 o
  -2  -3   3         86.99         91.69         1.65 o
  -1  -3   3         77.74         77.92         1.22 o
   0  -3   3          1.22          3.43         0.50 o
   1  -3   3        453.20        443.25         4.47 o
   2  -3   3         61.86         66.91         1.08 o
   3  -3   3        178.75        202.16         2.33 o
   4  -3   3        191.24        199.83         2.54 o
   5  -3   3         70.49         73.76         1.68 o
   6  -3   3         71.18         75.71         2.03 o
   7  -3   3         93.40         89.67         4.26 o
   8  -3   3         34.38         34.60         2.62 o
  -8  -2   3         19.11         20.30         3.18 o
  -7  -2   3         67.39         75.00         3.82 o
  -6  -2   3         78.90         84.59         2.23 o
  -5  -2   3         70.67         75.23         1.59 o
  -4  -2   3         28.70         20.22         1.04 o
  -3  -2   3       2047.15       2196.08        15.52 o
  -2  -2   3        179.61        172.21         1.71 o
  -1  -2   3        187.92        174.79         1.73 o
   0  -2   3        149.93        140.45         1.44 o
   1  -2   3       1527.65       1559.96        14.09 o
   2  -2   3         53.84         49.24         1.16 o
   3  -2   3        584.29        614.38         4.82 o
   4  -2   3         15.53         17.16         0.95 o
   5  -2   3         72.76         72.20         1.78 o
   6  -2   3         19.14         16.87         1.48 o
   7  -2   3        131.74        143.36         5.16 o
   8  -2   3         22.34         20.75         3.24 o
  -9  -1   3         57.45         58.96         4.21 o
  -8  -1   3        112.57        113.48         4.71 o
  -7  -1   3          1.88          2.04         1.52 o
  -6  -1   3         67.69         67.86         1.69 o
  -5  -1   3          2.12          3.87         0.79 o
  -4  -1   3       1493.35       1547.83        11.86 o
  -3  -1   3         62.24         64.00         1.20 o
  -2  -1   3         13.18         10.15         0.49 o
  -1  -1   3         23.87         20.61         0.65 o
   0  -1   3        592.52        562.83         4.13 o
   1  -1   3         78.01         75.88         1.41 o
   2  -1   3        443.33        428.82         3.65 o
   3  -1   3         18.72         17.45         0.90 o
   4  -1   3        179.86        177.19         2.31 o
   5  -1   3          1.96          1.32         1.16 o
   6  -1   3         23.35         21.86         1.64 o
   7  -1   3        183.37        180.84         4.02 o
   8  -1   3          1.41         -0.31         2.96 o
  -9   0   3         26.93         22.50         2.94 o
  -8   0   3          6.51          5.35         1.89 o
  -7   0   3        260.95        267.25         4.17 o
  -6   0   3          2.88          3.34         1.12 o
  -5   0   3        673.58        700.83         5.49 o
  -4   0   3         78.62         71.45         1.20 o
  -3   0   3       2727.49       2925.91        21.82 o
  -2   0   3         81.78         73.81         0.95 o
  -1   0   3       1016.87        948.70         7.21 o
   0   0   3       1036.46        996.32         7.11 o
   1   0   3       2797.89       2872.02        20.09 o
   2   0   3        116.23        119.09         1.61 o
   3   0   3        908.33        933.74         7.34 o
   4   0   3          0.09          0.74         0.98 o
   5   0   3          5.04          7.62         1.33 o
   6   0   3         39.09         43.20         2.49 o
   7   0   3        262.02        270.21         4.70 o
  -9   1   3         27.35         23.49         2.38 o
  -8   1   3         20.92         12.74         1.54 o
  -7   1   3         20.75         18.09         1.14 o
  -6   1   3         83.26         78.20         2.06 o
  -5   1   3        353.19        409.84         3.51 o
  -4   1   3       1028.72       1083.52         8.42 o
  -3   1   3          0.09         -0.12         0.41 o
  -2   1   3         75.45         75.12         1.35 o
  -1   1   3         95.39         98.99         1.07 o
   0   1   3        582.97        577.02         4.29 o
   1   1   3         12.97         14.60         0.74 o
   2   1   3        101.23         88.68         1.50 o
   3   1   3         54.27         60.36         1.46 o
   4   1   3        113.53        114.57         2.09 o
   5   1   3        306.39        310.33         3.99 o
   6   1   3        119.12        112.37         3.40 o
   7   1   3          3.98          0.00         2.49 o
 -10   2   3         19.02         16.48         4.15 o
  -9   2   3          7.43         11.42         2.45 o
  -8   2   3          0.09          1.41         1.76 o
  -7   2   3        146.45        157.61         2.13 o
  -6   2   3          2.23          2.82         0.78 o
  -5   2   3          5.30          6.72         0.70 o
  -4   2   3          5.61          6.65         0.59 o
  -3   2   3        300.20        292.23         5.16 o
  -2   2   3        469.52        442.72         4.01 o
  -1   2   3        212.28        201.07         2.29 o
   0   2   3        971.43        948.70        10.47 o
   1   2   3          0.48          0.54         0.63 o
   2   2   3          0.62          0.81         0.75 o
   3   2   3        443.60        464.00         4.23 o
   4   2   3        101.88         96.10         2.15 o
   5   2   3         55.50         52.30         2.06 o
   6   2   3         35.04         35.48         3.80 o
 -10   3   3          8.52          9.25         6.96 o
  -9   3   3          3.56          1.87         5.01 o
  -8   3   3         97.17         86.75         5.56 o
  -7   3   3          0.89          0.65         1.30 o
  -6   3   3         51.02         61.45         2.63 o
  -5   3   3         59.53         66.65         1.63 o
  -4   3   3        135.69        152.73         1.70 o
  -3   3   3        178.49        172.58         2.05 o
  -2   3   3        129.45        133.79         1.77 o
  -1   3   3        245.11        223.14         2.48 o
   0   3   3        354.28        384.26         3.24 o
   1   3   3          6.85          8.13         0.79 o
   2   3   3          0.16          0.69         1.01 o
   3   3   3          7.58          8.36         1.25 o
   4   3   3          0.05          1.19         1.46 o
   5   3   3         53.93         53.99         3.10 o
   6   3   3         13.03         14.58         4.29 o
 -10   4   3          0.15          2.69         2.92 o
  -9   4   3          0.96          2.99         2.34 o
  -8   4   3         17.88         18.92         2.57 o
  -7   4   3        345.43        323.88         4.24 o
  -6   4   3         42.49         39.92         1.59 o
  -5   4   3         48.26         48.65         1.28 o
  -4   4   3          3.13          5.14         0.65 o
  -3   4   3         77.86         78.84         1.23 o
  -2   4   3        217.94        215.79         2.10 o
  -1   4   3         53.50         58.00         1.25 o
   0   4   3        361.76        381.29         3.58 o
   1   4   3          0.59          0.27         0.87 o
   2   4   3          1.41          0.21         1.05 o
   3   4   3         31.13         37.54         1.74 o
   4   4   3          3.38          2.24         1.57 o
   5   4   3          8.08          9.08         3.90 o
 -10   5   3        384.94        431.79         7.82 o
  -9   5   3         52.37         45.42         5.26 o
  -8   5   3         31.59         34.64         4.50 o
  -7   5   3        305.73        312.66         5.18 o
  -6   5   3        546.63        553.25         4.70 o
  -5   5   3        114.11        118.23         1.79 o
  -4   5   3        186.06        194.71         2.43 o
  -3   5   3         23.32         27.38         0.92 o
  -2   5   3         37.60         41.82         1.07 o
  -1   5   3        116.83        100.07         1.59 o
   0   5   3        325.55        336.86         3.28 o
   1   5   3         68.52         72.58         1.74 o
   2   5   3         19.38         16.44         1.52 o
   3   5   3         53.95         49.91         3.22 o
   4   5   3          0.01          1.32         2.89 o
 -10   6   3          3.27          0.95         3.54 o
  -9   6   3         72.85         76.72         3.38 o
  -8   6   3        276.35        282.54         6.45 o
  -7   6   3          9.63          5.84         2.08 o
  -6   6   3         44.76         49.45         1.54 o
  -5   6   3        142.39        143.55         2.15 o
  -4   6   3         45.94         51.36         1.40 o
  -3   6   3         91.66         88.94         1.65 o
  -2   6   3        167.50        170.50         2.38 o
  -1   6   3        191.35        185.70         2.45 o
   0   6   3         81.81         94.79         2.07 o
   1   6   3        154.36        163.00         3.80 o
   2   6   3        112.96        102.36         4.34 o
   3   6   3        224.45        234.43        11.72 o
 -10   7   3         43.92         55.53         4.22 o
  -9   7   3          8.98         10.83         3.07 o
  -8   7   3         29.28         17.90        13.16 o
  -7   7   3          7.20          4.67         1.37 o
  -6   7   3          9.75         11.27         1.24 o
  -5   7   3        230.77        231.44         2.95 o
  -4   7   3         48.39         46.40         1.89 o
  -3   7   3         57.36         53.85         1.66 o
  -2   7   3         58.57         60.59         1.67 o
  -1   7   3         95.67         98.59         2.22 o
   0   7   3        329.30        330.17         5.06 o
   1   7   3          0.02          0.08         1.78 o
   2   7   3         90.65         86.65         4.62 o
 -10   8   3          0.00          1.75         3.24 o
  -9   8   3          5.50          8.40         2.68 o
  -8   8   3         15.44          9.92         5.41 o
  -7   8   3         37.19         31.07         2.08 o
  -6   8   3        105.28         96.67         2.47 o
  -5   8   3         52.92         60.65         2.06 o
  -4   8   3         12.53         12.31         1.40 o
  -3   8   3         22.85         15.32         1.43 o
  -2   8   3        257.16        252.07         3.64 o
  -1   8   3         43.95         41.24         3.08 o
   0   8   3          4.33          2.54         2.16 o
   1   8   3         10.66         14.69         2.96 o
  -9   9   3        104.00        117.24         5.29 o
  -8   9   3         60.73         64.58         3.87 o
  -7   9   3         85.62         77.53         3.48 o
  -6   9   3         28.12         24.64         2.15 o
  -5   9   3        168.57        148.08         3.59 o
  -4   9   3        125.93        119.66         3.76 o
  -3   9   3         24.73         24.82         2.54 o
  -2   9   3         15.25         15.60         1.82 o
  -1   9   3        171.70        178.87         7.87 o
   0   9   3        254.25        253.54         8.03 o
  -8  10   3         30.81         27.08         3.26 o
  -7  10   3         17.30         17.37         5.41 o
  -6  10   3          1.22         -1.79         2.15 o
  -5  10   3          3.76          5.28         2.12 o
  -4  10   3          0.43         -0.60         2.39 o
  -3  10   3         17.34         14.72         2.23 o
  -2  10   3          5.40          4.11         2.35 o
  -5  11   3         22.37         27.84         3.40 o
   3 -11   4          4.94          8.89         3.00 o
   4 -11   4          7.66          9.92         3.05 o
   0 -10   4         66.58         71.63         5.40 o
   1 -10   4        141.75        149.20         5.42 o
   2 -10   4         18.23         13.46         2.89 o
   3 -10   4         50.07         49.08         3.60 o
   4 -10   4          3.35          3.33         2.31 o
   5 -10   4          1.48          3.91         2.33 o
   6 -10   4         11.04         16.22         4.20 o
  -2  -9   4         13.36         18.46         3.90 o
  -1  -9   4         16.97         20.36         2.90 o
   0  -9   4         21.13         23.21         3.15 o
   1  -9   4        440.14        450.69         9.22 o
   2  -9   4         55.13         50.58         4.09 o
   3  -9   4         33.92         36.61         2.17 o
   4  -9   4        102.96        103.67         6.79 o
   5  -9   4          0.87          0.53         1.77 o
   6  -9   4          2.44          0.71         2.13 o
   7  -9   4        111.59        117.27         5.69 o
  -3  -8   4         12.24          5.18         5.26 o
  -2  -8   4         19.26         20.49         2.45 o
  -1  -8   4        127.76        130.06         3.15 o
   0  -8   4        465.27        474.11         5.67 o
   1  -8   4         62.48         66.52         2.66 o
   2  -8   4        251.73        243.48         3.68 o
   3  -8   4          6.37          8.24         1.44 o
   4  -8   4         27.03         25.31         2.76 o
   5  -8   4          4.35          3.21         2.54 o
   6  -8   4        121.40        112.50        10.95 o
   7  -8   4          0.22         -1.70         1.83 o
   8  -8   4         10.39          5.41         4.21 o
  -4  -7   4          1.53          5.30         3.45 o
  -3  -7   4        213.35        223.17         6.33 o
  -2  -7   4         86.60         85.38         2.17 o
  -1  -7   4         22.65         18.07         1.43 o
   0  -7   4         20.86         18.37         1.27 o
   1  -7   4        102.58        101.32         2.77 o
   2  -7   4         88.10         77.86         1.97 o
   3  -7   4          5.70          6.32         1.10 o
   4  -7   4         40.53         39.91         1.68 o
   5  -7   4         84.37         84.73         2.28 o
   6  -7   4         85.89         86.43         3.90 o
   7  -7   4          5.39         -0.72         2.03 o
   8  -7   4        104.95        128.01         6.34 o
  -5  -6   4         19.88         21.41         3.02 o
  -4  -6   4        185.35        185.85         5.69 o
  -3  -6   4          0.75         -0.67         1.73 o
  -2  -6   4         36.57         35.78         1.46 o
  -1  -6   4         26.37         28.64         1.18 o
   0  -6   4          1.49          1.92         0.92 o
   1  -6   4          9.54          9.61         0.90 o
   2  -6   4        617.95        641.17         5.22 o
   3  -6   4         99.25         88.60         1.80 o
   4  -6   4         34.94         38.81         1.33 o
   5  -6   4          2.11          0.23         1.11 o
   6  -6   4         97.88         94.68         2.85 o
   7  -6   4         18.60         11.05         1.78 o
   8  -6   4          8.62         10.45         6.88 o
  -6  -5   4         54.09         52.68         3.43 o
  -5  -5   4          0.62          0.08         3.65 o
  -4  -5   4         33.10         31.66         2.54 o
  -3  -5   4          3.09          2.96         1.43 o
  -2  -5   4        152.49        157.26         2.69 o
  -1  -5   4          5.45          6.12         0.83 o
   0  -5   4        126.66        128.29         1.80 o
   1  -5   4         77.87         74.47         1.38 o
   2  -5   4        189.70        199.08         2.10 o
   3  -5   4        126.32        124.12         1.87 o
   4  -5   4         63.39         62.99         1.51 o
   5  -5   4         28.55         31.70         1.34 o
   6  -5   4          3.41          1.05         1.63 o
   7  -5   4         78.54         62.96         2.57 o
   8  -5   4         60.68         60.33         4.20 o
  -7  -4   4         66.58         66.68         3.75 o
  -5  -4   4         18.58         16.15         2.38 o
  -4  -4   4          9.02          5.78         1.40 o
  -3  -4   4         32.98         30.09         1.07 o
  -2  -4   4        107.31        118.32         1.85 o
  -1  -4   4        151.62        138.24         1.76 o
   0  -4   4        702.52        723.63         5.51 o
   1  -4   4         76.50         87.55         1.81 o
   2  -4   4        706.58        763.28         8.30 o
   3  -4   4        473.91        491.63         4.47 o
   4  -4   4         11.33         13.37         0.91 o
   5  -4   4          7.01          8.20         1.09 o
   6  -4   4          4.05          4.25         1.60 o
   7  -4   4          9.61         10.72         1.91 o
   8  -4   4         93.70        107.82         3.54 o
  -8  -3   4         12.28         10.54         3.46 o
  -7  -3   4        323.32        312.89         7.41 o
  -6  -3   4         38.02         34.99         3.41 o
  -5  -3   4        870.26        868.06        12.66 o
  -4  -3   4         33.22         37.70         1.24 o
  -3  -3   4        410.42        398.43         3.79 o
  -2  -3   4        391.75        372.09         3.43 o
  -1  -3   4         18.32         17.53         0.79 o
   0  -3   4        149.23        143.50         1.56 o
   1  -3   4         16.80         10.38         0.96 o
   2  -3   4         41.76         39.35         1.02 o
   3  -3   4          1.78          1.15         0.67 o
   4  -3   4         15.07          9.28         0.94 o
   5  -3   4          4.36          5.46         1.15 o
   6  -3   4        131.86        139.98         3.00 o
   7  -3   4        150.90        155.37         5.19 o
   8  -3   4         84.49         95.28         3.38 o
  -8  -2   4         11.11         20.89         2.93 o
  -7  -2   4          1.31          1.42         1.71 o
  -6  -2   4        582.67        552.00         5.95 o
  -5  -2   4         28.27         21.69         1.43 o
  -4  -2   4        779.97        749.51         5.82 o
  -3  -2   4        152.70        155.86         1.91 o
  -2  -2   4         57.84         60.26         1.05 o
  -1  -2   4        414.94        410.05         3.21 o
   0  -2   4         35.10         22.92         0.65 o
   1  -2   4          0.96          0.48         0.48 o
   2  -2   4        237.23        244.47         2.39 o
   3  -2   4          9.45          9.78         0.84 o
   4  -2   4          2.55          3.97         0.96 o
   5  -2   4        359.76        382.79         4.10 o
   6  -2   4         27.88         25.29         1.92 o
   7  -2   4        116.09        122.25         3.97 o
   8  -2   4          0.04         -0.98         2.56 o
  -9  -1   4         21.47         25.57         3.24 o
  -8  -1   4          7.71          2.64         1.69 o
  -7  -1   4        375.06        369.25         5.23 o
  -6  -1   4          0.25         -0.66         0.99 o
  -5  -1   4        154.07        150.28         2.14 o
  -4  -1   4         26.76         27.00         0.94 o
  -3  -1   4         81.53         89.45         1.87 o
  -2  -1   4        131.99        120.56         1.33 o
  -1  -1   4        572.25        573.35         4.26 o
   0  -1   4        146.10        148.39         1.70 o
   1  -1   4        429.59        441.43         7.05 o
   2  -1   4        158.51        156.87         1.88 o
   3  -1   4         49.25         53.04         1.38 o
   4  -1   4         11.76          7.87         1.12 o
   5  -1   4         29.35         27.63         1.57 o
   6  -1   4         16.42         16.46         1.85 o
   7  -1   4          2.79          1.49         2.42 o
  -9   0   4          0.86          1.59         2.79 o
  -8   0   4         20.60         15.53         1.78 o
  -7   0   4         74.80         71.11         2.11 o
  -6   0   4          0.01         -0.16         0.90 o
  -5   0   4        138.15        139.72         1.89 o
  -4   0   4         11.86         17.11         0.75 o
  -3   0   4         14.63         13.73         1.11 o
  -2   0   4        246.67        251.47         2.27 o
  -1   0   4       1172.56       1141.71        11.26 o
   0   0   4         41.74         38.15         1.02 o
   1   0   4         29.56         32.83         0.91 o
   2   0   4        150.13        163.09         2.54 o
   3   0   4          9.59         10.04         0.99 o
   4   0   4         80.44         79.51         1.96 o
   5   0   4        335.80        345.80         4.19 o
   6   0   4        296.04        303.75         5.16 o
   7   0   4        147.34        148.69         5.36 o
  -9   1   4         24.09         19.46         1.93 o
  -8   1   4        199.38        201.65         3.37 o
  -7   1   4         10.46         12.16         1.16 o
  -6   1   4          2.00          3.15         0.82 o
  -5   1   4        524.81        545.22         4.41 o
  -4   1   4        436.55        433.77         3.50 o
  -3   1   4        253.93        273.85         2.46 o
  -2   1   4        708.99        701.46         5.41 o
  -1   1   4        838.21        837.03         6.95 o
   0   1   4         76.90         77.16         1.22 o
   1   1   4        429.66        459.53         3.78 o
   2   1   4          3.97          6.04         0.85 o
   3   1   4         14.87         10.89         1.10 o
   4   1   4        109.89        107.17         2.29 o
   5   1   4        101.32         98.37         3.10 o
   6   1   4          1.40          2.56         2.89 o
 -10   2   4          2.66          4.79         4.26 o
  -9   2   4         40.99         27.33         2.53 o
  -8   2   4         32.31         25.17         1.86 o
  -7   2   4         48.10         40.99         1.30 o
  -6   2   4        208.64        200.76         2.37 o
  -5   2   4          4.07          1.94         0.75 o
  -4   2   4          1.51          1.56         0.54 o
  -3   2   4        211.05        208.49         1.98 o
  -2   2   4         10.04          8.05         0.54 o
  -1   2   4        135.98        127.37         1.83 o
   0   2   4       1275.88       1384.09        10.66 o
   1   2   4       1357.69       1399.04        11.08 o
   2   2   4        475.68        501.12         4.54 o
   3   2   4         25.50         30.78         1.40 o
   4   2   4          1.45          3.77         1.50 o
   5   2   4        122.07        121.77         3.44 o
   6   2   4         17.50          8.69         4.22 o
 -10   3   4          0.32          4.59         3.98 o
  -9   3   4          1.92          0.99         2.38 o
  -8   3   4         86.17         83.75         3.77 o
  -7   3   4          0.42         -0.78         1.37 o
  -6   3   4         78.89         73.07         1.45 o
  -5   3   4        390.18        419.91         3.59 o
  -4   3   4          3.26          3.66         0.61 o
  -3   3   4         65.59         66.68         1.20 o
  -2   3   4         36.25         34.28         1.12 o
  -1   3   4         16.93         18.38         1.00 o
   0   3   4         14.32         19.10         0.91 o
   1   3   4          0.29          2.83         0.88 o
   2   3   4          7.41          7.52         1.10 o
   3   3   4          3.32          3.03         1.37 o
   4   3   4          0.00         -0.95         1.71 o
   5   3   4         13.20         17.79         6.09 o
 -10   4   4          2.77          1.57         3.18 o
  -9   4   4         49.19         45.18         3.66 o
  -8   4   4         18.49         20.05         2.00 o
  -7   4   4          0.04          0.86         1.41 o
  -6   4   4          6.90          6.54         0.90 o
  -5   4   4          0.81          0.61         0.72 o
  -4   4   4        139.06        147.67         1.96 o
  -3   4   4          6.36          6.71         0.73 o
  -2   4   4         27.38         27.51         0.85 o
  -1   4   4         18.41         17.62         0.99 o
   0   4   4         73.05         75.09         1.57 o
   1   4   4         49.61         47.18         1.45 o
   2   4   4          0.72          3.30         1.27 o
   3   4   4         62.90         63.32         2.06 o
   4   4   4         54.15         53.62         4.85 o
   5   4   4         75.02         84.78         5.28 o
 -10   5   4         76.64         88.61         8.15 o
  -9   5   4         60.53         65.46         3.95 o
  -8   5   4        547.63        512.97         7.86 o
  -7   5   4        226.44        215.82         3.57 o
  -6   5   4        372.18        366.92         3.57 o
  -5   5   4        102.32        105.48         1.76 o
  -4   5   4         12.01          9.81         0.87 o
  -3   5   4         83.37         81.03         1.68 o
  -2   5   4          2.59          2.34         0.88 o
  -1   5   4        300.33        292.48         3.28 o
   0   5   4        117.08        114.57         2.15 o
   1   5   4        201.21        196.35         6.89 o
   2   5   4         97.84        111.98         3.01 o
   3   5   4         11.56         11.18         2.25 o
   4   5   4          0.01          0.09         3.21 o
 -10   6   4          5.60          8.60         3.52 o
  -9   6   4        172.89        180.14         4.70 o
  -8   6   4         21.43         28.24         4.11 o
  -7   6   4         10.85          6.65         1.48 o
  -6   6   4         15.45         14.21         1.13 o
  -5   6   4         17.80         17.03         1.09 o
  -4   6   4          2.15          2.03         0.93 o
  -3   6   4        157.83        156.62         2.17 o
  -2   6   4        178.50        180.71         2.41 o
  -1   6   4        112.75        106.16         2.43 o
   0   6   4         70.65         66.22         2.44 o
   1   6   4          3.77          9.76         1.92 o
   2   6   4         29.32         33.55         3.30 o
   3   6   4          0.00          1.58         3.19 o
 -10   7   4         24.00         19.53         3.84 o
  -9   7   4          8.90         10.04         2.94 o
  -8   7   4         36.77         27.08         4.42 o
  -7   7   4          6.45          5.31         1.57 o
  -6   7   4        139.90        139.18         2.83 o
  -5   7   4        337.99        319.41         3.57 o
  -4   7   4          0.01          0.03         1.16 o
  -3   7   4         52.70         53.22         1.71 o
  -2   7   4        138.58        141.15         2.54 o
  -1   7   4        470.69        476.89         5.67 o
   0   7   4         17.01         14.93         2.33 o
   1   7   4        477.52        469.47        13.08 o
   2   7   4          9.97          9.74         3.14 o
  -9   8   4          3.64          1.98         2.57 o
  -8   8   4          7.76          7.45         3.19 o
  -7   8   4         23.17         21.93         2.48 o
  -6   8   4         75.02         61.60         2.81 o
  -5   8   4         11.76         11.72         1.52 o
  -4   8   4         29.48         22.89         1.65 o
  -3   8   4         65.05         64.23         2.43 o
  -2   8   4         22.70         23.33         1.99 o
  -1   8   4         13.45          9.34         1.81 o
   0   8   4         26.98          0.84         3.10 o
   1   8   4         10.87         10.67         4.01 o
  -9   9   4          3.36          5.66         3.04 o
  -8   9   4         20.71          5.89         3.50 o
  -7   9   4          1.62         -0.54         1.88 o
  -6   9   4         20.41         26.69         3.16 o
  -5   9   4        103.99        102.48         3.30 o
  -4   9   4         14.72         13.71         2.09 o
  -3   9   4          2.98          0.16         2.28 o
  -2   9   4          3.38          5.64         1.97 o
  -1   9   4          0.42         -1.71         3.13 o
  -8  10   4         10.29         12.01         3.08 o
  -7  10   4          7.95          3.57         2.60 o
  -6  10   4          1.00         -0.28         2.54 o
  -5  10   4          0.43         -0.68         2.41 o
  -4  10   4         12.84         12.78         2.85 o
  -3  10   4          3.82          1.92         2.37 o
   0 -10   5         69.64         72.65         4.80 o
   1 -10   5         29.45         25.88         4.95 o
   2 -10   5         62.82         59.34         5.02 o
   3 -10   5          1.12          0.46         2.54 o
   4 -10   5         25.12         38.72         3.10 o
   5 -10   5         20.45         30.91         5.69 o
   6 -10   5         12.63         11.33         4.50 o
  -2  -9   5        160.41        173.21         7.04 o
  -1  -9   5         21.29         22.65         2.78 o
   0  -9   5         28.15         32.46         4.76 o
   1  -9   5        147.30        158.40         5.28 o
   2  -9   5         73.95         82.78         3.28 o
   3  -9   5          7.24          0.48         4.88 o
   4  -9   5          5.45          5.49         2.40 o
   5  -9   5         11.01         12.58         3.51 o
   6  -9   5          5.03          3.96         2.71 o
  -3  -8   5        125.52        134.47         6.42 o
  -2  -8   5         36.01         42.32         2.32 o
  -1  -8   5         10.76          9.12         1.90 o
   0  -8   5         10.37         11.48         1.70 o
   1  -8   5        130.27        124.11         3.64 o
   2  -8   5         21.20         24.01         2.12 o
   3  -8   5          1.62          0.42         1.63 o
   4  -8   5          2.31          1.23         1.69 o
   5  -8   5         23.79         19.49         4.31 o
   6  -8   5          1.18          1.73         1.77 o
   7  -8   5          0.30         -2.06         2.78 o
  -4  -7   5         49.85         55.95         6.45 o
  -3  -7   5          5.62          3.95         2.32 o
  -2  -7   5        154.29        152.97         3.67 o
  -1  -7   5        110.33        104.39         2.89 o
   0  -7   5          3.25          2.41         1.22 o
   1  -7   5          0.03          0.61         1.06 o
   2  -7   5        286.35        289.63         4.15 o
   3  -7   5          4.80          5.05         2.01 o
   4  -7   5         19.25         12.42         3.94 o
   5  -7   5        129.19        122.60        10.44 o
   6  -7   5        136.32        129.65        11.46 o
   7  -7   5        113.75        110.38         8.83 o
  -5  -6   5         33.49         23.78         3.04 o
  -4  -6   5          5.16          0.85         3.74 o
  -3  -6   5         62.60         57.50         2.96 o
  -2  -6   5        149.72        139.92         2.89 o
  -1  -6   5        135.95        129.84         2.17 o
   0  -6   5         21.23         15.59         1.17 o
   1  -6   5         21.97         22.05         1.08 o
   2  -6   5          0.35         -0.01         1.34 o
   3  -6   5        112.07        115.33         2.59 o
   4  -6   5        115.53        106.48         2.18 o
   5  -6   5        147.84        132.62         8.63 o
   6  -6   5          0.07         -1.81         1.81 o
   7  -6   5          0.62          0.71         2.45 o
   8  -6   5          5.26          5.64         4.65 o
  -6  -5   5          1.79          0.00         2.69 o
  -5  -5   5         13.85          7.42         7.22 o
  -4  -5   5         11.06          9.53         1.55 o
  -3  -5   5         50.01         50.15         1.88 o
  -2  -5   5          0.92          1.41         0.96 o
  -1  -5   5        522.87        526.56         4.49 o
   0  -5   5         93.01         95.56         1.89 o
   1  -5   5         44.95         36.22         1.95 o
   2  -5   5        105.12        112.96         3.37 o
   3  -5   5         22.86         23.34         1.54 o
   4  -5   5         32.56         25.98         1.55 o
   5  -5   5         59.41         56.07         2.38 o
   6  -5   5          1.82          1.72         2.47 o
   7  -5   5         67.92         60.80         2.87 o
   8  -5   5         28.30         38.85         3.46 o
  -7  -4   5        104.53        101.17         4.45 o
  -5  -4   5         12.45         12.66         1.51 o
  -4  -4   5         23.40         21.01         1.44 o
  -3  -4   5         99.59        104.00         2.10 o
  -2  -4   5         18.81         18.49         0.96 o
  -1  -4   5        150.55        159.97         2.39 o
   0  -4   5         16.17         18.67         0.77 o
   1  -4   5          0.56          0.17         1.08 o
   2  -4   5         29.88         35.17         1.68 o
   3  -4   5          4.39          2.65         0.95 o
   4  -4   5         57.43         60.00         1.59 o
   5  -4   5          1.97          2.27         1.22 o
   6  -4   5        206.40        196.81         4.16 o
   7  -4   5        133.04        130.21         3.41 o
  -8  -3   5         50.97         39.00         3.78 o
  -7  -3   5         13.57         15.17         2.63 o
  -6  -3   5         26.73         31.35         1.75 o
  -5  -3   5         48.45         47.08         2.62 o
  -4  -3   5          8.26          6.69         0.97 o
  -3  -3   5         24.92         25.57         1.28 o
  -2  -3   5         44.99         46.56         1.13 o
  -1  -3   5        561.47        565.52         4.43 o
   0  -3   5         83.43         96.69         1.28 o
   1  -3   5          7.43          5.12         0.87 o
   2  -3   5          8.15          8.40         0.76 o
   3  -3   5         48.49         47.67         1.63 o
   4  -3   5         43.11         41.19         1.47 o
   5  -3   5        123.74        125.24         2.51 o
   6  -3   5         45.67         46.14         2.55 o
   7  -3   5         38.10         43.34         2.44 o
  -8  -2   5          2.45         -0.18         2.58 o
  -7  -2   5        489.23        469.02         7.02 o
  -6  -2   5        204.73        196.92         2.98 o
  -5  -2   5        596.96        618.42         6.05 o
  -4  -2   5         16.93         19.85         0.97 o
  -3  -2   5         16.63         17.60         0.84 o
  -2  -2   5         24.57         26.12         0.88 o
  -1  -2   5       2118.81       2259.12        15.93 o
   0  -2   5         65.19         62.14         1.60 o
   1  -2   5        146.06        146.18         1.73 o
   2  -2   5         27.42         31.62         1.05 o
   3  -2   5        248.25        231.92         3.50 o
   4  -2   5         15.04         13.09         1.22 o
   5  -2   5         15.61         17.84         1.56 o
   6  -2   5        310.25        315.21         5.10 o
   7  -2   5          0.96         -2.35         2.35 o
  -9  -1   5          7.15          7.60         3.11 o
  -8  -1   5          5.51          2.82         1.72 o
  -7  -1   5          1.55          0.45         1.37 o
  -6  -1   5         75.00         76.09         2.23 o
  -5  -1   5        103.94        104.09         1.80 o
  -4  -1   5        461.95        472.20         4.28 o
  -3  -1   5        130.69        120.70         1.71 o
  -2  -1   5        245.71        256.36         2.45 o
  -1  -1   5        962.03       1021.41         8.09 o
   0  -1   5        180.14        193.92         2.75 o
   1  -1   5        234.33        221.56         2.25 o
   2  -1   5          2.01          2.36         0.79 o
   3  -1   5        295.59        282.14         3.10 o
   4  -1   5         18.03         21.06         1.44 o
   5  -1   5        167.74        159.42         2.96 o
   6  -1   5         85.64         81.44         5.01 o
   7  -1   5         17.80         19.99         4.10 o
  -9   0   5         58.84         54.82         2.98 o
  -8   0   5         21.08         27.22         1.85 o
  -7   0   5          2.55          2.91         1.22 o
  -6   0   5          2.33          0.83         0.95 o
  -5   0   5        483.05        496.63         4.20 o
  -4   0   5         50.61         42.08         1.10 o
  -3   0   5        120.91        123.40         1.72 o
  -2   0   5        636.32        680.06         5.09 o
  -1   0   5       1787.16       1909.61        13.50 o
   0   0   5        830.61        844.80         6.74 o
   1   0   5        156.26        156.77         2.57 o
   2   0   5         85.01         91.05         1.68 o
   3   0   5          0.39          0.14         1.03 o
   4   0   5         38.30         35.13         1.66 o
   5   0   5         18.54         15.48         1.88 o
   6   0   5        144.62        146.50         6.07 o
  -9   1   5         46.41         39.70         2.08 o
  -8   1   5          3.10          6.96         2.02 o
  -7   1   5        111.95        114.22         2.14 o
  -6   1   5          0.01         -0.77         0.94 o
  -5   1   5        330.58        354.80         3.41 o
  -4   1   5         66.97         62.69         1.22 o
  -3   1   5        161.24        163.31         1.73 o
  -2   1   5         31.54         36.34         0.92 o
  -1   1   5         12.16         12.84         0.61 o
   0   1   5         63.82         49.94         1.18 o
   1   1   5        220.32        211.84         2.36 o
   2   1   5         47.91         52.27         1.54 o
   3   1   5         39.37         34.50         1.47 o
   4   1   5          9.71          8.21         1.56 o
   5   1   5         54.06         51.43         2.68 o
   6   1   5         19.97         18.25         3.36 o
 -10   2   5         48.45         70.22         8.15 o
  -9   2   5         22.20         23.44         3.44 o
  -8   2   5         97.71        109.81         3.19 o
  -7   2   5         18.13         20.38         1.52 o
  -6   2   5         30.68         28.47         1.16 o
  -5   2   5          0.81          0.47         0.72 o
  -4   2   5          6.48          6.16         0.66 o
  -3   2   5         92.64         92.61         1.38 o
  -2   2   5         67.18         64.07         1.43 o
  -1   2   5        302.40        314.64         3.49 o
   0   2   5        162.07        151.31         1.88 o
   1   2   5        106.61        108.48         1.96 o
   2   2   5          2.21          2.59         1.09 o
   3   2   5         28.64         34.05         1.62 o
   4   2   5         95.52         91.26         3.76 o
   5   2   5         25.30         22.87         2.44 o
 -10   3   5         11.74         13.94         3.08 o
  -9   3   5         71.77         59.77         3.46 o
  -8   3   5        191.55        192.89         6.97 o
  -7   3   5         38.30         40.88         1.83 o
  -6   3   5        156.73        160.81         2.44 o
  -5   3   5        217.06        216.91         2.35 o
  -4   3   5         35.65         34.30         1.16 o
  -3   3   5        293.83        283.80         2.57 o
  -2   3   5        284.16        258.20         2.93 o
  -1   3   5          0.00          0.91         0.97 o
   0   3   5        152.69        139.10         1.97 o
   1   3   5        225.20        232.37         2.77 o
   2   3   5          0.94          0.34         1.26 o
   3   3   5          2.20          2.47         1.57 o
   4   3   5          3.28          3.33         2.00 o
   5   3   5          1.11          0.01         2.99 o
 -10   4   5          1.54          0.30         2.73 o
  -9   4   5         11.46         12.82         5.09 o
  -8   4   5        139.02        129.85         6.07 o
  -7   4   5        308.64        307.98         3.61 o
  -6   4   5         13.23         10.01         0.93 o
  -5   4   5        186.56        181.61         2.34 o
  -4   4   5        191.66        188.66         2.20 o
  -3   4   5          7.55          8.77         0.76 o
  -2   4   5         51.09         50.66         1.61 o
  -1   4   5        102.09         91.68         2.28 o
   0   4   5         24.36         21.88         1.09 o
   1   4   5          2.05          2.51         1.19 o
   2   4   5         63.10         73.93         2.27 o
   3   4   5          9.01          8.72         1.92 o
   4   4   5          0.32          1.58         2.42 o
 -10   5   5        105.46        110.69         5.99 o
  -9   5   5          3.39         -1.45         2.56 o
  -8   5   5         65.68         66.85         4.58 o
  -7   5   5          7.46          5.51         1.25 o
  -6   5   5         13.69         15.92         1.11 o
  -5   5   5          6.81          5.30         0.94 o
  -4   5   5          2.53          3.04         0.87 o
  -3   5   5          8.26         10.37         0.95 o
  -2   5   5         89.22         92.03         2.21 o
  -1   5   5         21.48         22.55         1.31 o
   0   5   5         86.60         91.75         2.18 o
   1   5   5        134.60        118.68         2.97 o
   2   5   5          6.86          1.26         1.78 o
   3   5   5         10.40          3.14         4.96 o
 -10   6   5          2.56          4.60         4.22 o
  -9   6   5          8.58          4.46         2.67 o
  -8   6   5        269.57        284.12         8.26 o
  -7   6   5          7.63          5.13         1.56 o
  -6   6   5         11.59         11.58         1.26 o
  -5   6   5         86.92         91.75         1.82 o
  -4   6   5          3.26          4.57         1.14 o
  -3   6   5         68.43         61.64         1.94 o
  -2   6   5         69.52         63.02         1.62 o
  -1   6   5        293.79        300.27         4.02 o
   0   6   5          0.00          0.19         1.79 o
   1   6   5        132.77         94.17        32.26 o
   2   6   5         15.46          5.32         2.25 o
 -10   7   5         27.08         21.02         3.31 o
  -9   7   5         27.21         33.84         4.16 o
  -8   7   5        406.34        405.94         6.16 o
  -7   7   5        389.47        366.39        13.93 o
  -6   7   5         70.03         65.57         2.06 o
  -5   7   5         39.36         40.68         1.61 o
  -4   7   5         13.22         11.33         1.23 o
  -3   7   5        245.82        245.50         3.51 o
  -2   7   5         59.67         57.31         2.11 o
  -1   7   5         24.11         18.54         2.94 o
   0   7   5         51.20         22.84        11.04 o
   1   7   5         71.80         48.21        13.67 o
  -9   8   5         29.66         28.14         3.04 o
  -8   8   5          2.72          0.50         2.96 o
  -7   8   5          4.22          6.29         1.74 o
  -6   8   5        197.88        183.55         3.54 o
  -5   8   5          6.27          4.41         1.62 o
  -4   8   5         10.93         10.49         1.68 o
  -3   8   5         17.53         15.98         5.18 o
  -2   8   5          0.52          3.65         2.67 o
  -1   8   5         40.30         26.14         9.66 o
   0   8   5          1.82         -0.64         2.53 o
  -9   9   5          2.48         -0.37         3.08 o
  -8   9   5         45.23         40.28         3.05 o
  -7   9   5         93.77         81.13         3.35 o
  -6   9   5          3.74          1.14         1.88 o
  -5   9   5          2.32          2.31         2.06 o
  -4   9   5         20.79         20.11         2.17 o
  -3   9   5         25.66         24.32         2.34 o
  -2   9   5          0.34         -1.01         2.41 o
  -1   9   5        252.13        278.37         9.22 o
  -7  10   5          1.44          2.83         2.48 o
  -6  10   5          9.83          8.63         2.70 o
  -5  10   5          0.04          1.25         2.33 o
  -4  10   5         17.88         19.15         3.80 o
   0 -10   6          2.70          6.62         4.07 o
   1 -10   6          4.31          3.04         2.91 o
   2 -10   6         32.31         34.73         3.05 o
   3 -10   6         56.23         50.53         3.33 o
   4 -10   6         99.64        120.87         5.79 o
   5 -10   6          0.45         -0.04         3.26 o
  -2  -9   6        130.89        134.98         6.56 o
  -1  -9   6        164.66        160.62         4.68 o
   1  -9   6        311.94        313.79         5.75 o
   2  -9   6          0.01         -2.21         2.21 o
   3  -9   6          2.99         -0.19         2.80 o
   4  -9   6         82.73         77.26         5.69 o
   5  -9   6         51.37         54.00         6.03 o
   6  -9   6          9.31          5.50         5.23 o
  -3  -8   6          0.95          0.27         2.93 o
  -2  -8   6          0.89         -0.66         2.56 o
  -1  -8   6          7.29          6.15         2.14 o
   0  -8   6        102.09        101.79         4.11 o
   1  -8   6         13.94         14.38         2.54 o
   2  -8   6         23.93         16.90        11.29 o
   3  -8   6          0.79          2.01         2.67 o
   4  -8   6         85.09         88.64         6.20 o
   5  -8   6          0.73         -0.32         2.52 o
   6  -8   6         50.51         48.51         3.37 o
  -4  -7   6         92.67         76.84         6.45 o
  -3  -7   6        239.67        234.15         5.62 o
  -2  -7   6         15.82         13.10         2.56 o
  -1  -7   6          2.98          5.55         1.76 o
   0  -7   6         29.22         31.38         1.75 o
   1  -7   6          8.80          9.81         1.56 o
   2  -7   6          0.81          3.86         2.12 o
   3  -7   6         20.66         23.22         2.59 o
   4  -7   6         44.75         40.14         4.15 o
   5  -7   6         20.05         14.73         2.41 o
   6  -7   6         38.72         33.44         4.90 o
   7  -7   6          3.48          1.39         3.06 o
  -5  -6   6         10.18          9.06         3.75 o
  -4  -6   6         83.69         85.40         2.77 o
  -3  -6   6          0.01         -0.23         1.44 o
  -2  -6   6         46.93         48.46         2.04 o
  -1  -6   6          6.75          6.02         1.52 o
   0  -6   6         61.59         60.19         1.62 o
   1  -6   6        774.18        783.15         7.79 o
   2  -6   6        824.83        823.89         8.21 o
   3  -6   6         77.41         77.14         2.89 o
   4  -6   6          0.34          1.49         2.27 o
   5  -6   6          0.62         -0.49         1.50 o
   6  -6   6          0.03          1.11         2.28 o
   7  -6   6          3.02          0.56         2.33 o
  -6  -5   6         85.22         72.57         3.54 o
  -5  -5   6         11.03         11.15         1.72 o
  -4  -5   6          0.08          1.21         1.74 o
  -3  -5   6         20.96         19.07         1.31 o
  -2  -5   6          0.64          1.81         1.00 o
  -1  -5   6         71.10         61.40         1.64 o
   0  -5   6          9.10         11.38         1.11 o
   1  -5   6        124.17        131.64         2.56 o
   2  -5   6         12.77         12.00         1.53 o
   3  -5   6          0.00          2.02         1.47 o
   4  -5   6         10.55         12.79         1.81 o
   5  -5   6          0.10          1.18         1.50 o
   6  -5   6        103.80        103.13         3.07 o
   7  -5   6         63.60         62.32         2.72 o
  -7  -4   6          0.75          2.77         5.77 o
  -6  -4   6        342.56        331.06        12.23 o
  -5  -4   6         72.72         66.02         2.52 o
  -4  -4   6         43.17         39.99         1.75 o
  -3  -4   6         76.15         75.02         1.68 o
  -2  -4   6        669.81        682.28         5.88 o
  -1  -4   6          6.81          8.14         1.06 o
   0  -4   6        111.88        106.73         2.24 o
   1  -4   6        358.88        358.46         4.16 o
   2  -4   6          0.54          2.59         1.22 o
   3  -4   6          1.79          2.48         1.23 o
   4  -4   6         63.54         65.65         1.81 o
   5  -4   6          1.80          1.80         1.53 o
   6  -4   6        184.63        195.61         4.43 o
   7  -4   6         17.24         25.60         2.53 o
  -8  -3   6          0.06         -3.86         3.86 o
  -7  -3   6        111.92         96.54         3.18 o
  -6  -3   6        510.28        496.83         5.40 o
  -5  -3   6        147.95        134.46         2.53 o
  -4  -3   6        115.06        114.93         1.98 o
  -3  -3   6         33.33         44.39         2.40 o
  -2  -3   6         11.75         13.25         0.84 o
  -1  -3   6        183.65        189.08         2.24 o
   0  -3   6         48.96         53.82         1.30 o
   1  -3   6         36.71         38.86         1.46 o
   2  -3   6        276.89        267.97         2.79 o
   3  -3   6         29.87         28.03         2.11 o
   4  -3   6        227.37        232.56         3.17 o
   5  -3   6         47.72         45.97         2.99 o
   6  -3   6         71.52         71.65         3.62 o
   7  -3   6          2.25         -0.21         3.24 o
  -8  -2   6        180.91        157.33         4.28 o
  -7  -2   6         18.23         14.93         1.90 o
  -6  -2   6        981.15        956.35         8.69 o
  -5  -2   6          3.02          1.48         1.06 o
  -4  -2   6          3.28          4.20         0.92 o
  -3  -2   6         19.62         25.14         0.94 o
  -2  -2   6        415.05        410.63         3.71 o
  -1  -2   6        649.87        690.10         5.32 o
   0  -2   6         11.93         17.60         0.83 o
   1  -2   6         31.77         25.05         0.97 o
   2  -2   6         29.16         25.73         1.11 o
   3  -2   6        249.25        231.43         2.94 o
   4  -2   6         60.40         57.46         2.90 o
   5  -2   6         94.69         93.49         3.18 o
   6  -2   6         95.66         99.14         5.13 o
   7  -2   6         81.19         75.64         3.52 o
  -9  -1   6          8.89          8.72         5.91 o
  -8  -1   6        133.38        130.76         3.65 o
  -7  -1   6         19.54         21.39         2.16 o
  -6  -1   6         61.82         64.80         1.84 o
  -5  -1   6        419.73        419.72         3.94 o
  -4  -1   6        218.35        192.92         2.52 o
  -3  -1   6          8.26          4.73         0.74 o
  -2  -1   6         89.92         97.92         1.47 o
  -1  -1   6       1790.56       1945.95        13.83 o
   0  -1   6          7.95         10.63         0.73 o
   1  -1   6         55.81         42.97         1.19 o
   2  -1   6         52.35         48.10         1.44 o
   3  -1   6          7.84          9.39         1.22 o
   4  -1   6        350.59        352.75         4.25 o
   5  -1   6         77.26         82.29         3.40 o
   6  -1   6         70.55         62.78         3.96 o
  -9   0   6         30.68         37.14         2.88 o
  -8   0   6         10.85         16.79         1.72 o
  -7   0   6        117.64        121.12         2.67 o
  -6   0   6         35.80         39.14         1.34 o
  -5   0   6        227.73        224.27         2.60 o
  -4   0   6        279.64        299.95         3.44 o
  -3   0   6        415.82        427.91         4.05 o
  -2   0   6       1638.90       1758.34        12.54 o
  -1   0   6          7.58          8.01         1.22 o
   0   0   6        405.40        422.23         3.59 o
   1   0   6         80.16         91.33         1.67 o
   2   0   6        144.55        129.87         2.18 o
   3   0   6        106.91        107.79         2.28 o
   4   0   6        485.65        478.77         5.23 o
   5   0   6         39.97         38.64         2.52 o
   6   0   6          0.74          1.05         3.13 o
  -9   1   6          3.07          3.17         2.07 o
  -8   1   6          0.01         -0.76         1.52 o
  -7   1   6        171.11        167.24         2.66 o
  -6   1   6         85.90         87.17         1.79 o
  -5   1   6        454.02        452.58         3.97 o
  -4   1   6          0.41         -0.17         0.67 o
  -3   1   6         62.00         62.70         1.26 o
  -2   1   6        286.84        287.52         2.83 o
  -1   1   6         10.14         13.67         0.78 o
   0   1   6        442.19        450.07         3.84 o
   1   1   6        578.06        601.77         5.03 o
   2   1   6         15.28         13.16         1.25 o
   3   1   6        126.52        121.35         2.54 o
   4   1   6        167.63        166.11         3.89 o
   5   1   6          6.24          5.57         2.44 o
 -10   2   6          9.58         10.62         4.19 o
  -9   2   6         54.70         44.40         2.96 o
  -8   2   6         44.63         44.63         2.10 o
  -7   2   6          0.05         -0.25         1.08 o
  -6   2   6          7.27          7.27         1.05 o
  -5   2   6          1.00          0.63         0.78 o
  -4   2   6        289.91        294.97         3.77 o
  -3   2   6         63.65         71.86         1.32 o
  -2   2   6          0.38          0.34         0.90 o
  -1   2   6        335.44        347.13         3.81 o
   0   2   6         40.93         44.60         1.23 o
   1   2   6        438.83        444.89         4.40 o
   2   2   6          3.67          3.01         1.28 o
   3   2   6         31.71         32.80         2.12 o
   4   2   6         21.47         17.11         2.16 o
   5   2   6         35.08         22.07        15.17 o
 -10   3   6         98.31         98.25         4.95 o
  -9   3   6         47.34         46.10         5.60 o
  -8   3   6        104.29         97.62         2.81 o
  -7   3   6        273.88        285.30         3.60 o
  -6   3   6          1.24          1.83         0.91 o
  -5   3   6        266.02        275.54         3.14 o
  -4   3   6         43.55         43.31         1.33 o
  -3   3   6         52.24         56.25         1.63 o
  -2   3   6        105.57        105.07         2.20 o
  -1   3   6         19.71         16.08         1.32 o
   0   3   6          7.19          8.44         1.10 o
   1   3   6          0.03          0.23         1.16 o
   2   3   6          0.07          0.95         1.66 o
   3   3   6         13.95         17.42         1.98 o
   4   3   6         40.13         43.41         3.36 o
 -10   4   6         34.84         33.39         3.28 o
  -9   4   6          0.90          2.21         4.84 o
  -8   4   6         85.02         82.28         2.39 o
  -7   4   6        183.14        179.11         3.19 o
  -6   4   6         65.01         65.62         1.63 o
  -5   4   6        176.82        174.17         2.28 o
  -4   4   6        155.99        152.24         2.08 o
  -3   4   6         12.76         12.29         1.28 o
  -2   4   6          4.88          2.87         1.27 o
  -1   4   6         20.21         20.30         1.63 o
   0   4   6          0.14         -0.52         1.32 o
   1   4   6         27.61         23.25         3.21 o
   2   4   6          7.99          4.91         1.73 o
   3   4   6         34.51         26.29         9.91 o
 -10   5   6         68.75         76.33         4.77 o
  -9   5   6         52.59         54.33         4.27 o
  -8   5   6        211.67        203.06         5.55 o
  -7   5   6         13.89         14.60         2.10 o
  -6   5   6         21.02         19.96         1.42 o
  -5   5   6        224.18        211.68         2.65 o
  -4   5   6          2.45          1.12         1.01 o
  -3   5   6        603.45        613.05         6.15 o
  -2   5   6        480.01        469.21         5.30 o
  -1   5   6        327.40        322.38         3.65 o
   0   5   6        353.88        376.80         6.58 o
   1   5   6          0.28          0.10         1.87 o
   3   5   6         36.99         32.35         4.62 o
 -10   6   6          1.18         -0.53         3.38 o
  -9   6   6          4.80          0.16         3.03 o
  -8   6   6          2.03         -1.30         1.61 o
  -7   6   6        121.11        120.71         3.27 o
  -6   6   6        110.54        115.28         3.12 o
  -5   6   6         52.72         53.29         1.87 o
  -4   6   6         25.51         26.57         1.46 o
  -3   6   6         81.12         76.90         3.00 o
  -2   6   6        295.80        294.20         5.71 o
  -1   6   6         43.34         44.12         3.64 o
   0   6   6        284.99        282.31         6.12 o
   1   6   6         36.69          8.34         8.73 o
   2   6   6          2.39         -4.20         4.20 o
 -10   7   6         20.85         19.61         3.34 o
  -9   7   6         29.09         26.13         2.85 o
  -8   7   6         46.08         46.84         4.57 o
  -7   7   6        168.87        175.31         3.64 o
  -6   7   6         30.45         35.46         1.87 o
  -5   7   6          5.01          4.72         1.60 o
  -4   7   6          6.46          4.94         2.68 o
  -3   7   6         11.16          8.46         2.91 o
  -2   7   6         73.35         71.32         4.35 o
  -1   7   6         18.60         11.75         3.41 o
   0   7   6          3.44          2.90         3.44 o
   1   7   6          0.44          6.18         4.50 o
  -9   8   6         14.11          4.95         3.57 o
  -8   8   6         57.21         65.61         4.77 o
  -7   8   6         64.56         60.33         3.39 o
  -6   8   6          0.01          0.56         1.76 o
  -5   8   6          4.33          4.27         1.60 o
  -4   8   6          4.88          4.18         1.72 o
  -2   8   6          9.39         13.73         3.54 o
  -1   8   6          1.38          3.87         3.21 o
  -8   9   6         51.03         57.44         3.37 o
  -7   9   6        142.64        141.07         5.73 o
  -6   9   6         15.02         20.66         2.60 o
  -5   9   6          4.37          3.41         2.23 o
  -4   9   6         12.00         14.77         2.95 o
  -3   9   6         28.67         29.59         4.77 o
  -2   9   6         99.27        129.29        10.70 o
   1 -10   7         99.59        105.12         4.33 o
   2 -10   7         34.72         39.09         3.59 o
   3 -10   7         76.02         80.63         4.29 o
  -1  -9   7        193.81        198.51         5.46 o
   0  -9   7         15.70         20.14         2.71 o
   1  -9   7         91.39        100.06         5.34 o
   2  -9   7         28.62         31.64         3.66 o
   3  -9   7         31.66         30.64         3.94 o
   4  -9   7         29.78         31.55         3.30 o
   5  -9   7         11.04          6.89         3.16 o
  -3  -8   7        248.92        256.74         7.86 o
  -2  -8   7         38.13         32.24         2.67 o
  -1  -8   7          0.00          1.04         2.19 o
   0  -8   7        326.99        331.04         5.69 o
   1  -8   7         34.19         34.22         4.42 o
   2  -8   7        127.01        127.27         7.81 o
   3  -8   7         54.44         52.54         3.68 o
   4  -8   7         23.77         29.71         3.71 o
   5  -8   7          0.01         -2.04         3.51 o
   6  -8   7          9.53         19.13         4.44 o
  -4  -7   7         28.71         32.32         5.90 o
  -3  -7   7          5.51          9.00         1.87 o
  -2  -7   7         88.59         84.72         3.84 o
  -1  -7   7         19.16         19.22         2.97 o
   0  -7   7          2.17          1.35         1.76 o
   1  -7   7        116.55        101.83         4.78 o
   2  -7   7        332.60        337.41         7.32 o
   3  -7   7        160.06        158.86         8.07 o
   4  -7   7          4.72          7.49         3.57 o
   5  -7   7        374.03        365.33         8.22 o
   6  -7   7          7.32          9.63         3.26 o
  -5  -6   7          5.10          5.77         3.83 o
  -4  -6   7         69.05         73.20         4.04 o
  -3  -6   7          6.33          6.47         1.74 o
  -2  -6   7          7.77          6.57         1.37 o
  -1  -6   7         68.55         65.19         2.11 o
   0  -6   7          6.99          6.12         1.65 o
   1  -6   7         93.10         90.09         2.92 o
   2  -6   7          0.35          0.04         1.74 o
   3  -6   7         74.10         62.84         3.92 o
   4  -6   7         12.99         13.53         2.91 o
   5  -6   7         20.35          9.42         6.37 o
   6  -6   7          0.02         -3.82         5.43 o
  -6  -5   7         58.38         57.02         3.79 o
  -5  -5   7         26.94         24.74         2.22 o
  -4  -5   7          2.02          1.02         1.66 o
  -3  -5   7        525.04        513.38         5.81 o
  -2  -5   7         77.20         71.75         1.89 o
  -1  -5   7         45.11         45.04         1.70 o
   0  -5   7          1.22          1.82         1.30 o
   1  -5   7        555.05        559.01         6.21 o
   2  -5   7         67.61         71.49         2.60 o
   3  -5   7         19.25         18.32         2.70 o
   4  -5   7          0.00          1.40         1.51 o
   5  -5   7         19.91         14.53         9.38 o
   6  -5   7         49.81         48.51         2.36 o
  -7  -4   7         82.77         76.51         4.64 o
  -6  -4   7          3.89          5.41         2.17 o
  -5  -4   7        132.07        134.88         3.25 o
  -4  -4   7          0.27         -0.99         1.29 o
  -3  -4   7        251.31        249.13         3.02 o
  -2  -4   7         79.05         77.78         1.98 o
  -1  -4   7         11.17         13.67         1.10 o
   0  -4   7         44.04         41.36         1.86 o
   1  -4   7        364.90        362.35         4.49 o
   2  -4   7        188.73        181.16         3.39 o
   3  -4   7         28.91         26.03         1.39 o
   4  -4   7         63.67         61.18         2.46 o
   5  -4   7          8.04          7.03         2.94 o
   6  -4   7        205.83        196.71         5.08 o
  -7  -3   7         55.11         54.61         2.85 o
  -6  -3   7        132.61        133.91         3.57 o
  -5  -3   7         41.10         39.40         1.65 o
  -4  -3   7          7.49          6.27         1.15 o
  -3  -3   7          8.73          9.54         1.25 o
  -2  -3   7         41.13         40.11         1.25 o
  -1  -3   7         30.07         23.94         1.05 o
   0  -3   7        131.66        140.03         1.85 o
   1  -3   7        341.91        321.46         3.49 o
   2  -3   7         52.19         48.30         1.49 o
   3  -3   7         61.14         60.74         1.81 o
   4  -3   7          6.17          6.05         1.49 o
   5  -3   7         40.91         43.30         2.74 o
   6  -3   7         26.84         30.46         2.55 o
  -8  -2   7          1.65         -1.80         2.58 o
  -7  -2   7        376.58        369.34         5.41 o
  -6  -2   7         76.68         75.59         2.55 o
  -5  -2   7        273.59        280.84         3.31 o
  -4  -2   7         46.25         45.15         1.90 o
  -3  -2   7          2.55          2.72         0.88 o
  -2  -2   7        416.55        441.74         4.02 o
  -1  -2   7        188.25        208.99         2.37 o
   0  -2   7          8.06          7.31         0.92 o
   1  -2   7        581.07        569.41         4.79 o
   2  -2   7         29.93         30.71         1.66 o
   3  -2   7         91.15         90.80         2.23 o
   4  -2   7        169.41        160.24         4.33 o
   5  -2   7          0.03         -2.61         2.61 o
   6  -2   7         30.80         32.46         3.35 o
  -9  -1   7         19.73         26.38         3.25 o
  -8  -1   7         47.03         53.02         2.69 o
  -7  -1   7         82.09         73.85         2.68 o
  -6  -1   7        449.63        442.15         4.50 o
  -5  -1   7        218.04        206.57         2.76 o
  -4  -1   7         34.12         34.75         1.20 o
  -3  -1   7          2.25          2.04         0.78 o
  -2  -1   7         11.53         13.02         0.80 o
  -1  -1   7        255.78        283.49         2.94 o
   0  -1   7         10.56          9.33         0.87 o
   1  -1   7         41.97         37.82         1.30 o
   2  -1   7          1.84          2.19         1.12 o
   3  -1   7        129.43        127.08         2.52 o
   4  -1   7          4.10          3.25         1.96 o
   5  -1   7        143.91        140.85         4.56 o
   6  -1   7         99.53        102.52         3.68 o
  -9   0   7         18.92         20.32         8.66 o
  -8   0   7         14.86         15.85         1.99 o
  -7   0   7         34.76         36.96         2.05 o
  -6   0   7        530.31        534.40         4.88 o
  -5   0   7        148.02        143.32         2.50 o
  -4   0   7         57.06         49.04         1.37 o
  -3   0   7        370.26        369.78         3.95 o
  -2   0   7       1009.12       1111.09         8.23 o
  -1   0   7        967.57       1034.69         9.41 o
   0   0   7          0.00          6.42         0.86 o
   1   0   7         88.71         94.51         1.94 o
   2   0   7         42.21         38.84         1.84 o
   3   0   7         17.09         18.29         1.69 o
   4   0   7        100.86        101.27         3.86 o
   5   0   7          3.39          2.23         2.87 o
  -9   1   7          3.10          3.61         2.69 o
  -8   1   7          2.71          2.01         1.57 o
  -7   1   7        275.06        269.85         3.57 o
  -6   1   7         74.70         77.69         1.88 o
  -5   1   7          9.52          9.44         0.98 o
  -4   1   7         55.21         63.27         1.67 o
  -3   1   7        231.49        233.00         2.46 o
  -2   1   7         13.13          8.39         0.87 o
  -1   1   7        846.12        852.64         6.57 o
   0   1   7        165.01        156.53         2.27 o
   1   1   7        211.52        212.03         2.80 o
   2   1   7         12.65         13.85         1.46 o
   3   1   7         90.41         84.39         2.73 o
   4   1   7         79.28         76.61         3.22 o
   5   1   7          1.09          1.19         3.29 o
 -10   2   7         24.55         28.68         3.29 o
  -9   2   7        311.31        325.08         5.73 o
  -8   2   7          2.18          0.05         1.50 o
  -7   2   7         36.93         32.85         1.52 o
  -6   2   7         60.80         54.55         1.82 o
  -5   2   7        105.19        107.45         1.88 o
  -4   2   7        179.10        170.58         2.14 o
  -3   2   7         24.83         18.33         0.94 o
  -2   2   7        897.11        894.82         8.01 o
  -1   2   7        239.70        230.52         3.26 o
   0   2   7        159.92        157.91         2.37 o
   1   2   7          1.01          1.74         1.20 o
   2   2   7          4.79          5.25         2.03 o
   3   2   7         21.71         18.37         2.06 o
   4   2   7          0.23          6.05         2.90 o
 -10   3   7         13.12         16.25         3.12 o
  -9   3   7         90.39         95.95         3.98 o
  -8   3   7         21.39         19.95         1.58 o
  -7   3   7        166.85        156.48         2.83 o
  -6   3   7         73.79         67.13         1.81 o
  -5   3   7         62.81         61.18         1.57 o
  -4   3   7          8.38          8.86         1.00 o
  -3   3   7         34.91         34.85         1.56 o
  -2   3   7         26.44         25.10         1.55 o
  -1   3   7        186.73        190.03         3.31 o
   0   3   7         19.41         18.97         1.29 o
   1   3   7         80.55         79.46         2.17 o
   2   3   7         32.61         32.42         2.69 o
   3   3   7        202.74        199.21         5.72 o
   4   3   7         31.60         21.04         6.89 o
 -10   4   7          1.67         -2.71         3.94 o
  -9   4   7          0.01         -0.22         2.23 o
  -8   4   7         86.92         78.77         2.75 o
  -7   4   7          0.04         -0.08         1.38 o
  -6   4   7        126.04        123.14         2.39 o
  -5   4   7        172.29        182.32         2.65 o
  -4   4   7        406.63        412.33         4.69 o
  -3   4   7        458.20        459.76         5.74 o
  -2   4   7          2.32          2.94         1.57 o
  -1   4   7          0.19         -0.03         1.71 o
   0   4   7          1.80          1.75         1.53 o
   1   4   7         16.58         12.98         2.83 o
   2   4   7         14.66         22.49         2.80 o
   3   4   7         36.66         18.35         9.22 o
 -10   5   7         81.28         86.63         3.86 o
  -9   5   7          8.26          2.84         2.54 o
  -8   5   7          8.16          3.92         1.98 o
  -7   5   7        362.73        376.94         5.56 o
  -6   5   7         60.33         63.83         2.55 o
  -5   5   7        198.21        209.45         3.84 o
  -4   5   7        254.48        249.22         4.00 o
  -3   5   7         22.48         24.78         2.40 o
  -2   5   7        107.30        115.40         3.44 o
  -1   5   7        103.56        104.24         5.05 o
   0   5   7         26.58         24.10         7.12 o
   1   5   7          5.26          1.65         1.97 o
   2   5   7          0.01         -3.19         3.19 o
 -10   6   7         75.01         82.56         7.80 o
  -9   6   7          8.95         14.71         3.33 o
  -8   6   7         14.47          9.86         3.54 o
  -7   6   7          2.07          2.14         1.92 o
  -6   6   7        191.30        203.88         3.82 o
  -5   6   7          5.90          6.80         1.84 o
  -4   6   7         14.06         13.22         2.35 o
  -3   6   7        333.72        330.11         9.93 o
  -2   6   7        266.49        268.71         9.98 o
  -1   6   7         70.55         66.07         4.02 o
   0   6   7         17.26         19.62         3.33 o
   1   6   7         14.43          8.77         3.26 o
  -9   7   7          1.26         -1.18         2.59 o
  -8   7   7        128.42        124.05         3.93 o
  -7   7   7        183.92        190.06         5.51 o
  -6   7   7         14.51         11.64         2.72 o
  -5   7   7         83.67         85.82         5.77 o
  -4   7   7         19.98         14.56         2.67 o
  -2   7   7          4.11          6.24         2.85 o
  -1   7   7         29.91         32.65         3.40 o
   0   7   7         74.27         84.27         5.52 o
  -9   8   7         23.28         31.69         3.58 o
  -8   8   7          7.97          5.52         2.22 o
  -7   8   7         14.88         15.98         2.71 o
  -6   8   7         16.70         11.24         1.78 o
  -5   8   7         11.09          7.47         3.06 o
  -4   8   7          6.22          8.75         3.74 o
  -3   8   7         17.25         21.21         4.18 o
  -2   8   7         39.93         42.76         7.34 o
  -7   9   7          0.32         -2.87         2.87 o
  -6   9   7         52.24         46.70         6.62 o
  -5   9   7         12.61         14.80         3.23 o
  -4   9   7          4.20         10.84         4.87 o
  -1  -9   8         13.43          9.56         3.26 o
   0  -9   8         53.92         60.49         3.57 o
   1  -9   8         36.21         34.80         3.12 o
   2  -9   8          0.53         -2.76         2.76 o
   3  -9   8         24.46         25.53         3.97 o
   4  -9   8         14.46          4.92         6.16 o
  -2  -8   8          6.48          6.26         2.23 o
  -1  -8   8        162.99        170.82         4.66 o
   0  -8   8          0.41         -1.89         2.57 o
   1  -8   8        221.49        229.90         5.21 o
   2  -8   8         10.51          8.90         2.53 o
   3  -8   8         33.15         32.48         8.32 o
   4  -8   8         38.73         41.06         3.33 o
   5  -8   8         22.83         26.98         3.37 o
  -4  -7   8        118.32        113.02         5.60 o
  -3  -7   8         95.15         82.17         5.99 o
  -2  -7   8          0.46          1.06         1.76 o
  -1  -7   8        130.26        133.87         4.49 o
   0  -7   8         50.87         59.18         4.64 o
   2  -7   8         10.03          4.16         4.08 o
   3  -7   8         15.24         21.64         3.31 o
   4  -7   8        106.91        102.09         4.98 o
   5  -7   8          0.30          2.14         3.95 o
  -5  -6   8         46.24         47.85         4.30 o
  -4  -6   8         65.12         68.93         2.59 o
  -3  -6   8         54.12         53.25         2.04 o
  -2  -6   8        349.78        346.96         7.05 o
  -1  -6   8         91.95         92.24         4.29 o
   0  -6   8         36.90         39.44         2.70 o
   1  -6   8        625.24        632.04        19.49 o
   2  -6   8         86.07         74.18         4.07 o
   3  -6   8         18.63         13.80         5.43 o
   4  -6   8         71.84         57.93         3.78 o
   5  -6   8         44.85         53.08         4.53 o
  -6  -5   8          1.15          1.64         3.00 o
  -5  -5   8         20.41         18.62         2.14 o
  -4  -5   8         79.09         77.23         2.79 o
  -3  -5   8          0.36          0.94         1.39 o
  -2  -5   8          3.13          3.41         1.43 o
  -1  -5   8         64.68         68.82         2.08 o
   0  -5   8         35.72         40.25         2.07 o
   1  -5   8         71.26         65.49         3.42 o
   2  -5   8        177.81        183.19         5.06 o
   3  -5   8        287.54        298.27         8.75 o
   5  -5   8          7.29          6.23         3.14 o
   6  -5   8        113.04        132.16         5.05 o
  -7  -4   8         60.72         61.36         4.24 o
  -6  -4   8         43.59         43.19         2.80 o
  -5  -4   8          0.20          0.62         1.69 o
  -4  -4   8        307.24        317.00         4.65 o
  -3  -4   8        133.85        121.17         2.33 o
  -2  -4   8          0.54          2.15         1.04 o
  -1  -4   8          4.41          3.88         1.18 o
   0  -4   8         29.66         26.79         2.01 o
   1  -4   8         19.65         17.74         1.61 o
   2  -4   8         47.41         39.02         5.28 o
   3  -4   8          4.11          2.71         1.56 o
   4  -4   8         43.60         35.91         8.36 o
   5  -4   8         24.50         24.97         2.15 o
   6  -4   8         26.74         31.85         3.45 o
  -7  -3   8         30.14         27.80         2.65 o
  -6  -3   8         42.09         45.50         3.30 o
  -5  -3   8         61.23         63.80         2.23 o
  -4  -3   8          6.02          6.34         1.29 o
  -3  -3   8        251.64        250.19         3.02 o
  -2  -3   8         39.33         37.27         1.51 o
  -1  -3   8         29.98         29.75         1.21 o
   0  -3   8        439.76        443.77         4.07 o
   1  -3   8         93.08         94.42         2.59 o
   2  -3   8       1369.74       1377.44        13.43 o
   3  -3   8         57.03         53.43         2.22 o
   4  -3   8         56.80         52.58         2.86 o
   5  -3   8          3.54          2.86         2.51 o
  -8  -2   8          5.45          4.64         3.71 o
  -7  -2   8         22.76         21.12         2.40 o
  -6  -2   8          4.27          2.70         1.90 o
  -5  -2   8        372.40        372.85         4.11 o
  -4  -2   8        512.74        511.47         5.11 o
  -3  -2   8          6.17          4.88         1.02 o
  -2  -2   8         59.83         62.95         1.56 o
  -1  -2   8        194.29        205.46         2.70 o
   0  -2   8        637.27        636.75         5.35 o
   1  -2   8        202.01        199.33         2.67 o
   2  -2   8        464.77        472.31         4.83 o
   3  -2   8        144.80        139.46         5.47 o
   4  -2   8         29.72         27.99         2.34 o
   5  -2   8         59.36         58.60         3.26 o
  -8  -1   8          0.00         -2.01         2.34 o
  -7  -1   8         55.15         58.03         2.64 o
  -6  -1   8        320.77        311.55         3.86 o
  -5  -1   8        642.03        631.72         5.57 o
  -4  -1   8        177.83        173.40         2.50 o
  -3  -1   8         28.83         29.08         1.15 o
  -2  -1   8         27.48         32.33         1.12 o
  -1  -1   8          0.03          0.44         0.97 o
   0  -1   8         27.14         26.73         1.17 o
   1  -1   8         56.78         55.16         1.93 o
   2  -1   8         66.62         56.69         1.89 o
   3  -1   8        104.04         95.66         4.24 o
   4  -1   8          7.89          6.07         2.34 o
   5  -1   8         77.94         78.93         6.98 o
  -9   0   8         38.28         42.90         3.21 o
  -8   0   8          0.17          2.60         1.91 o
  -7   0   8        210.55        209.61         4.05 o
  -6   0   8         24.48         25.53         1.53 o
  -5   0   8        129.40        131.00         2.30 o
  -4   0   8         99.65        100.21         1.90 o
  -3   0   8          0.59          1.92         0.89 o
  -2   0   8         67.12         67.53         1.89 o
  -1   0   8         27.10         26.01         1.09 o
   0   0   8         84.80         91.09         1.89 o
   1   0   8         20.43         22.25         1.38 o
   2   0   8         51.66         49.22         1.88 o
   3   0   8         46.36         36.40         3.69 o
   4   0   8          0.31          0.65         5.04 o
  -9   1   8         35.09         29.54         2.70 o
  -8   1   8         68.21         57.42         2.54 o
  -7   1   8         27.85         24.31         1.85 o
  -6   1   8        772.96        772.23         6.52 o
  -5   1   8         96.64        100.10         2.77 o
  -4   1   8          1.31          1.59         0.91 o
  -3   1   8          7.23          6.18         0.92 o
  -2   1   8         26.64         25.02         1.19 o
  -1   1   8         19.57         21.68         1.25 o
   0   1   8        584.44        561.95         5.02 o
   1   1   8        152.15        150.43         2.80 o
   2   1   8          2.91          2.37         1.61 o
   3   1   8         57.24         52.98         6.46 o
   4   1   8         18.19          7.33         3.03 o
  -9   2   8          3.28          3.41         2.89 o
  -8   2   8        113.26        116.09         3.30 o
  -7   2   8        330.67        325.99         4.11 o
  -6   2   8          3.77          4.87         1.23 o
  -5   2   8        150.11        154.23         2.37 o
  -4   2   8         24.62         26.64         1.68 o
  -3   2   8         17.65         18.20         1.04 o
  -2   2   8         32.91         36.55         1.93 o
  -1   2   8        886.88        874.90         8.29 o
   0   2   8          0.33         -0.58         1.35 o
   1   2   8         45.93         38.31         1.80 o
   2   2   8         95.20        101.11         4.22 o
   3   2   8          0.47          0.94         2.36 o
 -10   3   8         38.96         46.07         4.90 o
  -9   3   8          3.71          3.29         2.13 o
  -8   3   8         74.28         72.30         2.65 o
  -7   3   8        201.43        196.76         3.21 o
  -6   3   8         57.80         54.69         1.77 o
  -5   3   8          0.23          0.03         1.05 o
  -4   3   8        107.85         99.14         2.19 o
  -3   3   8        134.92        138.77         2.82 o
  -2   3   8        392.15        390.79         4.85 o
  -1   3   8         51.08         49.29         2.20 o
   0   3   8         11.20          5.16         2.54 o
   1   3   8         76.36         75.52         3.21 o
   2   3   8         43.11         35.49         3.99 o
   3   3   8         16.52         10.58         4.84 o
 -10   4   8          0.35          0.14         3.15 o
  -9   4   8         18.23         22.25         4.50 o
  -8   4   8          0.34         -1.07         1.85 o
  -7   4   8        308.95        320.25         4.55 o
  -6   4   8        348.92        346.99         5.11 o
  -5   4   8        207.97        206.29         3.23 o
  -4   4   8        779.77        783.63         9.50 o
  -3   4   8         63.12         67.15         2.41 o
  -2   4   8        363.71        364.46         5.71 o
  -1   4   8         95.12         91.01         4.38 o
   0   4   8         58.36         53.19         9.72 o
   1   4   8         48.63         61.06         3.38 o
   2   4   8         16.73         10.89         4.29 o
 -10   5   8          0.00         -3.20         3.20 o
  -9   5   8         99.35         98.57         4.80 o
  -8   5   8         56.49         56.88         2.54 o
  -7   5   8         67.03         73.42         2.76 o
  -6   5   8        238.79        246.43         3.80 o
  -5   5   8        169.65        180.45         4.22 o
  -4   5   8          0.79         -2.38         3.27 o
  -3   5   8         26.92         28.13         2.54 o
  -2   5   8        385.46        389.39        12.69 o
  -1   5   8         15.80         15.41         3.21 o
   0   5   8         32.22         32.69         5.60 o
   1   5   8          0.07         -1.64         3.28 o
  -9   6   8          0.28         -2.39         2.71 o
  -8   6   8         26.12         22.72         2.51 o
  -7   6   8          4.65          2.48         3.19 o
  -6   6   8         19.93         20.17         2.24 o
  -5   6   8         11.11         13.32         2.24 o
  -4   6   8          0.00          1.64         2.39 o
  -3   6   8        201.15        212.69         9.85 o
  -2   6   8         74.76         70.32         3.52 o
  -1   6   8         76.51         79.52         4.64 o
   0   6   8          8.97          8.73         3.34 o
  -9   7   8         20.64         22.43         3.00 o
  -8   7   8          0.36          1.04         2.07 o
  -7   7   8        140.83        137.14         3.70 o
  -6   7   8        183.15        197.62         4.45 o
  -5   7   8        119.83        120.56         6.15 o
  -4   7   8          0.05         -5.18         5.18 o
  -3   7   8         27.40         20.30         4.21 o
  -2   7   8         31.47         27.86         4.28 o
  -1   7   8         65.71         70.91         7.77 o
  -8   8   8         21.17         15.32         6.72 o
  -7   8   8         35.43         37.84         3.22 o
  -6   8   8         20.07         10.54        12.82 o
  -5   8   8          0.05          3.86         2.81 o
  -4   8   8         18.96         29.91         4.20 o
  -3   8   8          8.39          6.18         3.59 o
  -2  -8   9          7.54         13.22         3.29 o
  -1  -8   9          1.58          6.39         2.98 o
   0  -8   9        193.49        207.26         5.63 o
   1  -8   9          0.15          0.35         2.86 o
   2  -8   9         30.23         24.75         3.91 o
   3  -8   9          0.92          2.79         3.69 o
  -3  -7   9          8.05          6.39         2.31 o
  -2  -7   9         89.96         92.59         3.39 o
  -1  -7   9         49.82         52.42         3.10 o
   0  -7   9          2.08          0.92         2.55 o
   1  -7   9        140.77        144.81         4.32 o
   2  -7   9         12.91         12.86         2.73 o
   3  -7   9          7.72          9.03         3.27 o
   4  -7   9          0.41          2.27         3.14 o
  -5  -6   9         41.93         24.05         7.96 o
  -4  -6   9         33.71         33.30         3.65 o
  -3  -6   9         64.00         59.43         2.74 o
  -2  -6   9         25.44         28.26         1.99 o
  -1  -6   9        103.15        104.86         7.47 o
   1  -6   9        155.74        155.72         8.07 o
   2  -6   9         71.07         80.41         5.77 o
   3  -6   9          3.92          3.62         2.65 o
   4  -6   9         13.69         16.81         3.03 o
   5  -6   9          0.32          0.92         3.41 o
  -6  -5   9         35.33         40.88         3.62 o
  -5  -5   9         15.75         15.09         3.54 o
  -4  -5   9          0.12         -1.27         2.13 o
  -3  -5   9        388.19        372.12         8.69 o
  -2  -5   9        131.54        124.17         3.13 o
  -1  -5   9          0.01          2.60         2.27 o
   0  -5   9         46.42         46.02         2.94 o
   1  -5   9         81.09         80.83         4.11 o
   2  -5   9         26.25         23.96         3.10 o
   3  -5   9         16.72         19.05         3.08 o
   4  -5   9         74.20         71.53         4.71 o
   5  -5   9         21.00         28.34         4.22 o
  -6  -4   9          0.92          2.93         3.21 o
  -5  -4   9         79.62         70.78         2.78 o
  -4  -4   9          5.47          7.26         1.69 o
  -3  -4   9         90.49         83.47         2.37 o
  -2  -4   9        329.30        328.03         4.14 o
  -1  -4   9        358.88        360.94         4.27 o
   0  -4   9        162.31        155.54         9.85 o
   1  -4   9        159.50        155.53         3.62 o
   2  -4   9         28.43         29.15         2.66 o
   3  -4   9        111.71        108.64         4.04 o
   4  -4   9          5.39          4.72         2.18 o
   5  -4   9         33.82         34.43         3.49 o
  -7  -3   9        121.82        125.74         4.98 o
  -6  -3   9         13.44         14.08         2.72 o
  -5  -3   9         16.44         16.31         1.85 o
  -4  -3   9        154.10        155.60         2.85 o
  -3  -3   9         49.07         45.34         1.69 o
  -2  -3   9          0.21          0.80         1.08 o
  -1  -3   9         20.78         16.55         1.51 o
   0  -3   9         57.03         64.52         2.59 o
   1  -3   9        230.92        227.09         6.41 o
   2  -3   9         67.60         62.93         4.49 o
   3  -3   9        141.32        142.20         4.62 o
   4  -3   9         36.04         33.68         2.66 o
   5  -3   9          0.25          1.69         2.66 o
  -8  -2   9          4.71          9.50         3.16 o
  -7  -2   9         11.98         13.11         2.62 o
  -6  -2   9          3.97          5.33         1.87 o
  -5  -2   9          6.12          5.34         1.52 o
  -4  -2   9         48.53         54.37         1.81 o
  -3  -2   9        105.80        103.29         2.24 o
  -2  -2   9          9.95         13.13         1.14 o
  -1  -2   9        290.87        291.03         3.31 o
   0  -2   9         17.23         15.80         1.23 o
   1  -2   9        618.20        629.44         7.65 o
   2  -2   9          3.57          4.01         1.53 o
   3  -2   9         50.62         52.25         2.37 o
   4  -2   9          0.73          3.64         2.34 o
  -8  -1   9        147.08        152.47         4.37 o
  -7  -1   9          0.28          0.51         1.94 o
  -6  -1   9         94.76         96.43         2.84 o
  -5  -1   9        594.79        595.27         5.56 o
  -4  -1   9          5.95          3.71         1.40 o
  -3  -1   9          0.04          1.15         1.02 o
  -2  -1   9         13.40         12.34         1.10 o
  -1  -1   9         35.47         39.13         1.46 o
   0  -1   9        125.99        128.46         4.71 o
   1  -1   9          3.64          2.43         1.61 o
   2  -1   9        247.39        246.97         4.36 o
   3  -1   9         14.30         12.88         2.10 o
   4  -1   9         20.60         25.17         3.20 o
  -9   0   9          1.19          2.01         2.90 o
  -8   0   9         29.39         32.13         2.74 o
  -7   0   9          0.02         -1.83         1.83 o
  -6   0   9        188.89        184.06         3.36 o
  -5   0   9          3.68          0.57         1.46 o
  -4   0   9         86.98         95.17         1.99 o
  -3   0   9        143.06        149.05         2.42 o
  -2   0   9          2.35          1.87         1.03 o
  -1   0   9         70.02         70.55         1.78 o
   0   0   9        405.05        409.25         4.94 o
   1   0   9        190.41        184.94         4.56 o
   2   0   9         11.10          7.43         2.19 o
   3   0   9          0.66          4.53         2.24 o
   4   0   9        197.26        195.31         7.13 o
  -9   1   9         45.50         58.12         2.79 o
  -8   1   9          0.77          0.08         1.92 o
  -7   1   9         50.42         45.41         2.31 o
  -6   1   9          0.70         -1.71         1.71 o
  -5   1   9          3.59          1.82         1.24 o
  -4   1   9          2.11          3.22         1.16 o
  -3   1   9         15.70         12.04         1.13 o
  -2   1   9          7.99          7.46         1.30 o
  -1   1   9        135.90        138.30         3.15 o
   0   1   9          0.29         -0.32         1.43 o
   1   1   9          2.20          2.43         1.51 o
   2   1   9         25.83         25.98         3.08 o
   3   1   9          0.01          1.08         3.43 o
  -9   2   9         13.80          8.23         2.24 o
  -8   2   9         12.41         16.45         2.31 o
  -7   2   9         13.19          8.69         2.03 o
  -6   2   9        203.64        200.55         3.61 o
  -5   2   9         54.87         62.31         1.91 o
  -4   2   9        164.68        148.39         2.74 o
  -3   2   9         32.14         24.98         1.86 o
  -2   2   9         39.73         37.01         2.19 o
  -1   2   9         75.25         68.94         3.15 o
   0   2   9         14.62         10.15         4.85 o
   1   2   9         11.29          2.68         2.08 o
   2   2   9         33.72         23.73         3.66 o
   3   2   9          5.99          7.80         3.55 o
  -9   3   9         14.91         13.27         2.18 o
  -8   3   9        204.43        203.63         3.65 o
  -7   3   9        109.66        109.53         3.44 o
  -6   3   9        361.68        364.20         5.49 o
  -5   3   9          1.41          1.18         1.35 o
  -4   3   9         80.50         84.59         6.37 o
  -3   3   9         49.03         50.38         2.48 o
  -2   3   9         16.98         12.71         3.58 o
  -1   3   9         78.23         82.78         5.77 o
   0   3   9          0.72          2.55         3.00 o
   1   3   9        346.70        351.49         8.51 o
   2   3   9         77.40         77.37         4.19 o
  -9   4   9          9.52          4.65         3.68 o
  -8   4   9        137.25        138.58         3.68 o
  -7   4   9          5.08          5.03         1.59 o
  -6   4   9        150.41        157.53         3.17 o
  -5   4   9        179.73        177.94         4.58 o
  -4   4   9         11.06          7.34         3.27 o
  -3   4   9        120.27        109.70         6.96 o
  -2   4   9          2.29         -2.55         2.94 o
  -1   4   9         17.36         12.63         8.53 o
   0   4   9          9.43         13.78         4.03 o
   1   4   9          0.11         -3.07         3.89 o
  -9   5   9          0.05         -2.12         3.60 o
  -8   5   9        123.39        121.54        11.67 o
  -7   5   9          3.69          1.99         1.86 o
  -6   5   9        355.08        366.76         4.85 o
  -5   5   9         48.73         46.92         3.05 o
  -4   5   9         33.11         31.87         3.36 o
  -3   5   9        159.48        178.89         9.17 o
  -2   5   9         98.60        106.29         5.51 o
  -1   5   9          6.48          8.58         5.35 o
   0   5   9          2.98          5.73         4.25 o
  -9   6   9          1.43          3.10         3.29 o
  -8   6   9          6.14          3.77         3.21 o
  -7   6   9        110.92        112.95         3.57 o
  -6   6   9        599.44        635.87         9.25 o
  -5   6   9         10.14         10.31         2.51 o
  -4   6   9         42.94         41.65         3.87 o
  -3   6   9         77.36         74.75         3.72 o
  -2   6   9         17.27         18.68         5.60 o
  -1   6   9          2.94          3.35         3.85 o
  -8   7   9         22.66         14.50         7.37 o
  -7   7   9         70.54         71.26         4.69 o
  -6   7   9         21.23         11.45        12.48 o
  -5   7   9          7.67          8.60         3.78 o
  -4   7   9          9.11          7.82         3.20 o
  -3   7   9         53.96         56.53         4.49 o
  -6   8   9          2.42          3.02         3.37 o
  -5   8   9         73.58         82.78         8.58 o
   0  -8  10         22.79         18.84         3.34 o
   1  -8  10         15.67         16.19         3.34 o
  -3  -7  10          6.44          3.37         3.25 o
  -2  -7  10         10.59         10.80         3.67 o
  -1  -7  10         15.34         13.85         5.05 o
   0  -7  10         15.71         11.54         2.95 o
   1  -7  10         55.38         51.14         3.39 o
   2  -7  10        167.23        186.59         7.20 o
   3  -7  10         48.33         57.62         3.82 o
  -4  -6  10          1.16          5.74         2.52 o
  -3  -6  10         33.19         28.49         2.61 o
  -2  -6  10        113.55        111.47         3.35 o
  -1  -6  10          0.67         -1.98         3.00 o
   0  -6  10         52.97         60.97         7.64 o
   1  -6  10        135.34        142.90         4.58 o
   2  -6  10         14.67         15.09         2.85 o
   3  -6  10          1.14          2.30         3.56 o
  -5  -5  10          0.57         -0.24         2.50 o
  -4  -5  10        135.99        142.49         3.73 o
  -3  -5  10         11.78          8.89         2.00 o
  -2  -5  10        125.55        132.35         4.93 o
  -1  -5  10        137.93        137.12         7.98 o
   0  -5  10         28.45         18.90         6.83 o
   1  -5  10         20.06         17.72         2.78 o
   2  -5  10          0.84          0.08         5.26 o
   3  -5  10         10.72          8.82         2.76 o
   4  -5  10         41.50         48.10         3.68 o
  -6  -4  10          1.71          5.06         2.54 o
  -5  -4  10          1.64          2.76         2.13 o
  -4  -4  10         10.35         12.85         2.15 o
  -3  -4  10        132.24        114.07         2.79 o
  -2  -4  10         82.32         85.17         2.30 o
  -1  -4  10        288.94        298.82         4.75 o
   0  -4  10         83.96         78.48         4.31 o
   1  -4  10        261.06        250.28         5.03 o
   2  -4  10          0.01          0.08         3.82 o
   3  -4  10         49.51         48.65         4.09 o
   4  -4  10         43.05         41.37         3.55 o
  -7  -3  10         36.62         32.45         2.95 o
  -6  -3  10          2.47          2.87         2.73 o
  -5  -3  10          4.35          1.29         1.92 o
  -4  -3  10         24.81         24.30         1.86 o
  -3  -3  10        304.25        296.41         3.98 o
  -2  -3  10         16.88         27.52         1.70 o
  -1  -3  10         18.16         20.20         1.59 o
   0  -3  10        125.82        126.13         2.96 o
   1  -3  10          4.11          3.47         2.29 o
   2  -3  10        209.87        185.28         3.87 o
   3  -3  10          3.50          0.83         2.06 o
   4  -3  10         14.05         12.99         7.05 o
  -7  -2  10         12.76          9.64         2.47 o
  -6  -2  10        214.84        201.00         4.24 o
  -5  -2  10        319.97        312.62         4.75 o
  -4  -2  10        211.20        195.26         3.76 o
  -3  -2  10          3.92          4.60         1.48 o
  -2  -2  10          2.47          0.80         1.26 o
  -1  -2  10        433.73        456.17         5.36 o
   0  -2  10        162.95        174.44         3.93 o
   1  -2  10        107.77         95.54         3.37 o
   2  -2  10         77.95         78.89         2.89 o
   3  -2  10         43.31         46.69         2.85 o
  -8  -1  10          5.07          4.20         2.65 o
  -7  -1  10          2.21          1.69         2.66 o
  -6  -1  10        279.11        294.59         4.86 o
  -5  -1  10          3.90          3.64         1.65 o
  -4  -1  10          0.03          0.59         1.43 o
  -3  -1  10         96.75         84.37         2.19 o
  -2  -1  10         10.05          7.72         1.67 o
  -1  -1  10         40.15         37.85         1.99 o
   0  -1  10         99.04        101.34         2.88 o
   1  -1  10         78.75         85.52         2.91 o
   2  -1  10          7.38          7.56         1.99 o
   3  -1  10         10.18          8.83         3.18 o
  -8   0  10          2.16          1.52         2.43 o
  -7   0  10          3.89          3.95         2.09 o
  -6   0  10         13.13         13.96         1.95 o
  -5   0  10        191.80        182.47         3.50 o
  -4   0  10         14.07         15.13         1.60 o
  -3   0  10         14.84         13.62         1.51 o
  -2   0  10         21.98         24.96         1.72 o
  -1   0  10          0.00          0.11         1.56 o
   0   0  10         20.57         25.64         2.94 o
   1   0  10         27.37         26.93         2.42 o
   2   0  10         35.39         32.94         3.54 o
   3   0  10          0.41         -1.24         2.59 o
  -8   1  10         20.52         22.69         3.56 o
  -7   1  10          0.00         -0.43         1.91 o
  -6   1  10         35.89         38.76         1.97 o
  -5   1  10         25.99         24.76         1.64 o
  -4   1  10        220.76        218.32         3.35 o
  -3   1  10         31.79         28.87         1.69 o
  -2   1  10        294.97        284.29         4.87 o
  -1   1  10          0.08          2.21         2.60 o
   0   1  10       1092.27       1043.06        16.95 o
   1   1  10         15.38          9.00         3.43 o
   2   1  10        103.33        101.78         4.09 o
  -9   2  10        141.16        150.87         5.17 o
  -8   2  10         72.71         79.77         4.99 o
  -7   2  10        100.53        102.71         3.48 o
  -6   2  10          8.28          9.08         1.68 o
  -5   2  10        123.92        118.19         3.54 o
  -4   2  10          1.61          1.69         1.71 o
  -3   2  10          0.00         -2.32         2.32 o
  -2   2  10         44.44         35.82         4.05 o
  -1   2  10         28.17         24.17         4.10 o
   0   2  10          0.17         -0.96         2.31 o
   1   2  10         61.09         69.41         5.13 o
   2   2  10         52.37         55.94         4.06 o
  -9   3  10         73.00         67.85         3.67 o
  -8   3  10         29.80         28.07         2.24 o
  -7   3  10        348.36        345.44         4.65 o
  -6   3  10          7.31          8.18         1.61 o
  -5   3  10         15.51         12.70         1.83 o
  -4   3  10        174.15        167.01         7.30 o
  -3   3  10          0.55          1.70         2.76 o
  -1   3  10         50.41         43.30         5.35 o
   0   3  10         10.30          5.66         5.90 o
   1   3  10         22.75         18.92         3.52 o
  -9   4  10         36.98         38.38         3.44 o
  -8   4  10         24.06         28.92         3.45 o
  -7   4  10         41.08         51.05         2.23 o
  -6   4  10         35.34         35.12         2.45 o
  -5   4  10         72.60         64.27         4.92 o
  -4   4  10        101.69         93.09         4.84 o
  -3   4  10          5.40          6.45         4.67 o
  -2   4  10          2.88          4.99         3.56 o
  -1   4  10          7.19          9.23         3.14 o
   0   4  10         22.61         22.78         3.65 o
  -8   5  10          9.58          6.35         2.41 o
  -7   5  10        237.59        254.65         6.81 o
  -6   5  10         29.67         38.38         4.58 o
  -5   5  10         11.54         13.82         5.09 o
  -4   5  10         67.22         65.68         5.56 o
  -3   5  10         29.10         34.23         3.44 o
  -2   5  10          3.63         -1.79         4.26 o
  -1   5  10         35.96         48.52         4.14 o
  -8   6  10          7.00          2.10         3.36 o
  -7   6  10        256.87        282.25         7.59 o
  -6   6  10         23.10         34.05         5.94 o
  -5   6  10          0.11         -1.27         5.09 o
  -4   6  10         17.85         17.48         4.25 o
  -3   6  10         11.54          7.07         3.43 o
  -2   6  10          7.45          4.76         4.82 o
  -6   7  10         36.22         36.25         4.75 o
  -5   7  10         13.35         13.37         4.84 o
  -1  -7  11          0.00         -2.47         3.20 o
   0  -7  11          7.81          7.05         3.69 o
   1  -7  11         42.52         42.52         4.80 o
  -3  -6  11          0.57          1.04         3.16 o
  -2  -6  11         20.37         26.48         4.23 o
  -1  -6  11          0.04         -0.74         2.78 o
   0  -6  11         60.72         64.22         3.52 o
   1  -6  11         21.56         21.64         3.27 o
   2  -6  11         12.02         13.68         6.33 o
  -4  -5  11          1.60          0.50         4.58 o
  -3  -5  11          9.62          9.15         1.98 o
  -2  -5  11          4.11          0.51         5.01 o
  -1  -5  11         45.41         42.45         6.03 o
   0  -5  11          4.87          4.75         5.60 o
   2  -5  11          0.00         -2.36         2.76 o
  -5  -4  11          0.21          1.84         2.84 o
  -4  -4  11         16.58         22.85         2.28 o
  -3  -4  11         56.55         61.96         3.09 o
  -2  -4  11        234.22        229.34         5.32 o
  -1  -4  11        108.01        111.06         7.22 o
   0  -4  11        192.43        193.09         6.24 o
   1  -4  11          1.26          3.54         2.73 o
   2  -4  11          9.43         11.80         6.37 o
   3  -4  11          6.38          7.06         3.20 o
  -6  -3  11         18.90         20.97         2.66 o
  -5  -3  11          0.69         -1.07         2.27 o
  -4  -3  11          4.08          6.11         1.92 o
  -3  -3  11         22.70         24.53         3.25 o
  -2  -3  11          6.28          4.07         1.79 o
  -1  -3  11          2.16          4.90         1.77 o
   0  -3  11          4.96          7.95         1.99 o
   1  -3  11         44.58         47.33         2.86 o
   2  -3  11         27.42         36.25         6.28 o
   3  -3  11         73.24         82.75        13.54 o
  -7  -2  11         19.68         20.29         2.82 o
  -6  -2  11         60.61         68.14         3.49 o
  -5  -2  11          1.36          0.13         2.03 o
  -4  -2  11         21.62         25.70         1.92 o
  -3  -2  11         24.57         37.36         2.04 o
  -2  -2  11         15.62          9.67         1.85 o
  -1  -2  11         33.37         32.23         2.01 o
   0  -2  11         25.13         28.72         3.54 o
   1  -2  11          0.03         -0.48         1.84 o
   2  -2  11         10.70         13.14         3.22 o
  -7  -1  11          7.82          6.57         2.51 o
  -6  -1  11         20.58         25.61         2.88 o
  -5  -1  11        152.23        136.53         3.17 o
  -4  -1  11         14.01         21.21         2.05 o
  -3  -1  11         10.27          8.16         1.79 o
  -2  -1  11         22.95         21.95         2.00 o
  -1  -1  11         17.20         17.85         2.07 o
   0  -1  11          8.74          8.12         2.19 o
   1  -1  11         17.83         20.10         2.88 o
   2  -1  11         13.00          7.17         4.18 o
  -8   0  11          1.55         -0.01         3.25 o
  -7   0  11          1.07         -0.29         2.61 o
  -6   0  11          5.63          7.51         2.88 o
  -5   0  11         15.40         13.90         2.40 o
  -4   0  11        204.59        189.94         3.83 o
  -3   0  11         36.49         31.23         3.01 o
  -2   0  11          1.52          1.64         1.84 o
  -1   0  11          9.08          6.57         2.35 o
   0   0  11        197.99        211.02         4.81 o
   1   0  11          3.96          3.01         2.31 o
   2   0  11          0.05          2.35         3.43 o
  -8   1  11         45.81         53.50         3.52 o
  -7   1  11         40.97         36.89         2.79 o
  -6   1  11         20.06         24.28         2.12 o
  -5   1  11          5.17          4.94         1.72 o
  -4   1  11         12.15          8.19         1.89 o
  -3   1  11          0.91          1.43         1.85 o
  -2   1  11          0.45          2.08         2.31 o
  -1   1  11          1.58          4.30         3.04 o
   0   1  11         29.60         29.75         6.11 o
   1   1  11         31.22         27.12         3.31 o
  -8   2  11         31.60         38.50         5.65 o
  -7   2  11         22.50         19.08         2.70 o
  -6   2  11          7.68          6.62         1.93 o
  -5   2  11         33.18         27.83         2.07 o
  -4   2  11        323.54        328.41        10.02 o
  -3   2  11         21.73         16.39         4.58 o
  -2   2  11          1.82         -0.70         2.99 o
  -1   2  11        121.02        119.92         5.23 o
   0   2  11         14.28         23.55         4.05 o
  -8   3  11        227.04        239.04         7.33 o
  -7   3  11          5.50          8.82         3.08 o
  -6   3  11         90.29         89.84         3.02 o
  -5   3  11          0.02          1.36         3.91 o
  -4   3  11          9.19         10.02         4.75 o
  -3   3  11         31.72         31.51         3.18 o
  -2   3  11         36.88         38.15         3.36 o
  -1   3  11         47.35         44.57         5.94 o
   0   3  11         81.69         91.52         5.20 o
  -8   4  11          3.84          2.38         3.48 o
  -7   4  11         36.03         38.91         3.86 o
  -6   4  11          2.03          4.39         3.49 o
  -5   4  11          3.28          0.85         4.84 o
  -4   4  11         55.18         58.27         3.47 o
  -3   4  11         25.45         29.03         4.24 o
  -2   4  11         14.73          9.51         4.75 o
  -1   4  11         12.97          8.85         4.58 o
  -7   5  11         75.15         70.81         6.11 o
  -6   5  11         48.97         44.54         3.67 o
  -5   5  11          4.99          3.75         4.37 o
  -4   5  11         10.06          5.60         6.37 o
  -3   5  11         24.94         21.99         3.85 o
  -6   6  11         54.39         58.08         4.15 o
  -5   6  11         17.38         19.23         5.67 o
  -3  -5  12          4.53          5.58         3.29 o
  -2  -5  12        151.72        157.17         5.34 o
  -1  -5  12          2.03          1.80         4.42 o
   0  -5  12          0.35          0.78         3.15 o
  -4  -4  12         78.23         72.37         3.04 o
  -3  -4  12         92.65         99.39         5.25 o
  -2  -4  12         37.09         38.78        10.53 o
  -1  -4  12         17.25          6.26         5.86 o
   0  -4  12          2.53          1.72         2.84 o
   1  -4  12         19.76         18.09         4.43 o
  -5  -3  12         33.29         41.47         2.86 o
  -4  -3  12         15.17         14.27         3.19 o
  -3  -3  12          1.46          6.27         3.52 o
  -2  -3  12         70.39         89.21         3.78 o
  -1  -3  12         25.07         25.90         2.96 o
   0  -3  12          1.75          3.37         2.71 o
   1  -3  12         11.98         12.57         4.05 o
  -6  -2  12         35.83         40.80         3.02 o
  -5  -2  12        158.24        163.52         4.42 o
  -4  -2  12          1.65          1.64         2.36 o
  -3  -2  12          0.00          0.22         1.95 o
  -2  -2  12          0.01          1.31         1.94 o
  -1  -2  12          9.07          3.61         2.46 o
   0  -2  12          7.48          2.35         3.54 o
   1  -2  12          2.76          4.17         2.95 o
  -6  -1  12         75.22         79.88         3.54 o
  -5  -1  12         20.53         21.02         2.37 o
  -4  -1  12         38.51         45.46         2.27 o
  -3  -1  12         15.60         21.01         2.84 o
  -2  -1  12         38.09         37.98         2.80 o
  -1  -1  12          5.10          2.57         2.51 o
   0  -1  12        141.50        153.27         5.35 o
   1  -1  12          9.39         13.00         3.36 o
  -7   0  12         22.22         22.13         3.76 o
  -6   0  12         13.16         14.59         3.07 o
  -5   0  12          0.38          3.87         2.15 o
  -4   0  12          0.08          1.62         1.93 o
  -3   0  12          0.17          0.23         2.11 o
  -2   0  12          1.07          1.60         1.93 o
  -1   0  12         83.88         67.87         3.57 o
   0   0  12          2.01          0.50         3.14 o
  -7   1  12          6.10         10.70         2.70 o
  -6   1  12          2.70          0.10         2.48 o
  -5   1  12         21.87         18.60         3.19 o
  -4   1  12         11.32          8.67         2.01 o
  -3   1  12         20.91         17.24         3.08 o
  -2   1  12         78.05         70.58         4.56 o
  -1   1  12         98.96        107.99         4.48 o
   0   1  12        123.41        118.02         4.68 o
  -7   2  12         14.86         14.20         3.80 o
  -6   2  12         20.44         25.21         2.93 o
  -5   2  12         23.94         21.47         2.85 o
  -4   2  12         28.35         31.88         3.09 o
  -3   2  12         26.72         28.01         5.09 o
  -2   2  12         11.58         13.04         3.35 o
  -1   2  12          1.36         -2.56         3.52 o
  -7   3  12         24.80         27.08         6.28 o
  -6   3  12         92.28         94.35         3.83 o
  -5   3  12         18.95         19.82         3.20 o
  -4   3  12          1.30          0.64         3.09 o
  -3   3  12         40.40         48.50         3.98 o
  -2   3  12          2.94          0.00         3.72 o
  -6   4  12         14.13         15.66         3.67 o
  -5   4  12          1.39          1.19         6.62 o
  -4   4  12         27.65         28.34         4.02 o
  -3   4  12         23.74         23.82         4.68 o
  -3  -3  13          1.33          4.31         4.49 o
  -2  -3  13          0.01         -0.75         3.03 o
  -1  -3  13          8.70         14.96         4.46 o
  -4  -2  13         25.25         27.52         4.09 o
  -3  -2  13         28.88         29.32         3.18 o
  -2  -2  13          6.38          5.11         2.82 o
  -1  -2  13          1.44          1.18         2.82 o
  -5  -1  13          8.27         10.08         2.79 o
  -4  -1  13         35.37         34.72         2.80 o
  -3  -1  13         24.42         29.00         3.26 o
  -2  -1  13         48.46         60.12         3.68 o
  -1  -1  13         16.08         20.08         4.40 o
  -5   0  13          0.00          2.35         2.60 o
  -4   0  13         61.18         58.02         3.64 o
  -3   0  13         14.47         15.74         3.33 o
  -2   0  13          2.75          5.53         3.35 o
  -5   1  13        136.55        138.83         6.16 o
  -4   1  13          3.99          6.55         3.22 o
  -3   1  13        112.22        131.06         4.91 o
  -2   1  13         38.72         31.81         3.87 o
  -5   2  13          2.11          6.64         3.46 o
  -4   2  13         12.74          9.10         3.68 o
                                                
